# Supplementary material for: Plasma host protein signatures correlating with Mycobacterium tuberculosis activity prior to and during antituberculosis treatment
Source: Sci Rep. 2022 Nov 30;12:20640. doi: 10.1038/s41598-022-25236-9 (PMC9712643; doi:10.1038/s41598-022-25236-9)
Supplement: Supplementary file 1 — Supplementary Information 1. [file 41598_2022_25236_MOESM1_ESM.xlsx]

## Sheet: Supplementary table 1
Supplementary table 1: List of reagents used for the multiplex assay developpement
Analyte	Supplier	Reagent	Reference	Bead region
CLEC3B	R&D Systems	Recombinant protein	5170-CL-050	44
		Capture Ab	MAB5170-SP
		Detection Ab	BAF5170
ECM1	R&D Systems	Recombinant protein	3937-EC-050	45
		Capture Ab	MAB39371-SP
		Detection Ab	BAF3937
SELL	R&D Systems	Recombinant protein	728-LS	46
		Capture Ab	BBA24
		Detection Ab	BAF728
IGFBP3	R&D Systems	Recombinant protein	675-B3	47
		Capture Ab	AF675-SP
		Detection Ab	BAF675
IP10	R&D Systems	Recombinant protein	266-IP-050	48
		Capture Ab	MAB266-100
		Detection Ab	BAF266
sCD14	R&D Systems	Recombinant protein	383-CD-050	55
		Capture Ab	MAB3832-SP
		Detection Ab	BAF383
C1q	Abcam	Recombinant protein	ab96363	56
		Capture Ab	ab268243
		Detection Ab	ab48341

## Sheet: Supplementary table 2
Supplementary table 2: Performance of biomarker combinations to distinguish ATB from HD
		Markers	AUC	SE	SP	CutOff	ACC	TN	TP	FN	FP	NPV	PPV
1	SELL	SELL	0.948	0.919	0.917	0.449	0.918	22	34	3	2	0.88	0.944
2	CD14	CD14	0.98	0.973	1	0.777	0.984	24	36	1	0	0.96	1
3	C1Q	C1Q	0.819	0.676	0.958	0.507	0.787	23	25	12	1	0.657	0.962
4	ECM1	ECM1	0.449	0.297	0.792	0.524	0.492	19	11	26	5	0.422	0.688
5	CLEC3B	CLEC3B	0.728	0.514	1	0.604	0.705	24	19	18	0	0.571	1
6	IGFBP3	IGFBP3	0.812	0.676	1	0.572	0.803	24	25	12	0	0.667	1
7	IP10	IP10	0.898	0.946	0.708	0.391	0.852	17	35	2	7	0.895	0.833
8	Combination 1	C1Q-CD14	0.966	0.973	0.958	0.5	0.967	23	36	1	1	0.958	0.973
9	Combination 2	C1Q-CLEC3B	0.805	0.649	0.958	0.514	0.77	23	24	13	1	0.639	0.96
10	Combination 3	C1Q-ECM1	0.771	0.486	1	0.601	0.689	24	18	19	0	0.558	1
11	Combination 4	C1Q-IGFBP3	0.881	0.757	0.958	0.623	0.836	23	28	9	1	0.719	0.966
12	Combination 5	C1Q-IP10	0.919	0.811	0.958	0.571	0.869	23	30	7	1	0.767	0.968
13	Combination 6	C1Q-SELL	0.968	0.946	0.958	0.562	0.951	23	35	2	1	0.92	0.972
14	Combination 7	CD14-CLEC3B	0.977	0.973	1	0.748	0.984	24	36	1	0	0.96	1
15	Combination 8	CD14-ECM1	0.976	0.973	0.958	0.48	0.967	23	36	1	1	0.958	0.973
16	Combination 9	CD14-IGFBP3	0.979	0.973	0.958	0.494	0.967	23	36	1	1	0.958	0.973
17	Combination 10	CD14-IP10	0.979	0.973	1	0.753	0.984	24	36	1	0	0.96	1
18	Combination 11	CD14-SELL	0.993	0.973	1	0.538	0.984	24	36	1	0	0.96	1
19	Combination 12	CLEC3B-ECM1	0.714	0.432	1	0.796	0.656	24	16	21	0	0.533	1
20	Combination 13	CLEC3B-IGFBP3	0.854	0.757	0.958	0.534	0.836	23	28	9	1	0.719	0.966
21	Combination 14	CLEC3B-IP10	0.9	0.676	0.958	0.537	0.787	23	25	12	1	0.657	0.962
22	Combination 15	CLEC3B-SELL	0.948	0.919	0.917	0.459	0.918	22	34	3	2	0.88	0.944
23	Combination 16	ECM1-IGFBP3	0.839	0.703	1	0.544	0.82	24	26	11	0	0.686	1
24	Combination 17	ECM1-IP10	0.911	0.946	0.792	0.406	0.885	19	35	2	5	0.905	0.875
25	Combination 18	ECM1-SELL	0.95	0.892	0.958	0.57	0.918	23	33	4	1	0.852	0.971
26	Combination 19	IGFBP3-IP10	0.905	0.865	0.917	0.418	0.885	22	32	5	2	0.815	0.941
27	Combination 20	IGFBP3-SELL	0.959	0.946	0.958	0.424	0.951	23	35	2	1	0.92	0.972
28	Combination 21	IP10-SELL	0.95	0.946	0.917	0.507	0.934	22	35	2	2	0.917	0.946
29	Combination 22	C1Q-CD14-CLEC3B	0.983	0.973	1	0.752	0.984	24	36	1	0	0.96	1
30	Combination 23	C1Q-CD14-ECM1	0.993	0.973	0.958	0.44	0.967	23	36	1	1	0.958	0.973
31	Combination 24	C1Q-CD14-IGFBP3	0.984	0.973	1	0.717	0.984	24	36	1	0	0.96	1
32	Combination 25	C1Q-CD14-IP10	1	1	1	0.5	1	24	37	0	0	1	1
33	Combination 26	C1Q-CD14-SELL	1	1	1	0.5	1	24	37	0	0	1	1
34	Combination 27	C1Q-CLEC3B-ECM1	0.761	0.514	0.958	0.544	0.689	23	19	18	1	0.561	0.95
35	Combination 28	C1Q-CLEC3B-IGFBP3	0.891	0.757	0.958	0.619	0.836	23	28	9	1	0.719	0.966
36	Combination 29	C1Q-CLEC3B-IP10	0.927	0.865	0.917	0.504	0.885	22	32	5	2	0.815	0.941
37	Combination 30	C1Q-CLEC3B-SELL	0.97	0.946	0.958	0.551	0.951	23	35	2	1	0.92	0.972
38	Combination 31	C1Q-ECM1-IGFBP3	0.876	0.757	0.958	0.622	0.836	23	28	9	1	0.719	0.966
39	Combination 32	C1Q-ECM1-IP10	0.921	0.811	0.917	0.537	0.852	22	30	7	2	0.759	0.938
40	Combination 33	C1Q-ECM1-SELL	0.973	0.946	0.958	0.518	0.951	23	35	2	1	0.92	0.972
41	Combination 34	C1Q-IGFBP3-IP10	0.945	0.865	0.917	0.63	0.885	22	32	5	2	0.815	0.941
42	Combination 35	C1Q-IGFBP3-SELL	0.988	0.946	0.958	0.531	0.951	23	35	2	1	0.92	0.972
43	Combination 36	C1Q-IP10-SELL	0.995	0.946	1	0.759	0.967	24	35	2	0	0.923	1
44	Combination 37	CD14-CLEC3B-ECM1	0.975	0.973	0.958	0.49	0.967	23	36	1	1	0.958	0.973
45	Combination 38	CD14-CLEC3B-IGFBP3	0.98	0.973	1	0.747	0.984	24	36	1	0	0.96	1
46	Combination 39	CD14-CLEC3B-IP10	0.976	0.973	1	0.742	0.984	24	36	1	0	0.96	1
47	Combination 40	CD14-CLEC3B-SELL	0.993	0.973	1	0.538	0.984	24	36	1	0	0.96	1
48	Combination 41	CD14-ECM1-IGFBP3	0.976	0.973	0.958	0.481	0.967	23	36	1	1	0.958	0.973
49	Combination 42	CD14-ECM1-IP10	0.976	0.973	0.958	0.475	0.967	23	36	1	1	0.958	0.973
50	Combination 43	CD14-ECM1-SELL	0.993	0.946	1	0.749	0.967	24	35	2	0	0.923	1
51	Combination 44	CD14-IGFBP3-IP10	0.979	0.973	0.958	0.497	0.967	23	36	1	1	0.958	0.973
52	Combination 45	CD14-IGFBP3-SELL	0.995	0.946	1	0.786	0.967	24	35	2	0	0.923	1
53	Combination 46	CD14-IP10-SELL	0.993	0.973	1	0.539	0.984	24	36	1	0	0.96	1
54	Combination 47	CLEC3B-ECM1-IGFBP3	0.849	0.73	0.958	0.556	0.82	23	27	10	1	0.697	0.964
55	Combination 48	CLEC3B-ECM1-IP10	0.911	0.946	0.792	0.402	0.885	19	35	2	5	0.905	0.875
56	Combination 49	CLEC3B-ECM1-SELL	0.949	0.892	0.958	0.628	0.918	23	33	4	1	0.852	0.971
57	Combination 50	CLEC3B-IGFBP3-IP10	0.914	0.892	0.917	0.412	0.902	22	33	4	2	0.846	0.943
58	Combination 51	CLEC3B-IGFBP3-SELL	0.958	0.946	0.958	0.422	0.951	23	35	2	1	0.92	0.972
59	Combination 52	CLEC3B-IP10-SELL	0.953	0.919	0.958	0.608	0.934	23	34	3	1	0.885	0.971
60	Combination 53	ECM1-IGFBP3-IP10	0.908	0.838	0.917	0.436	0.869	22	31	6	2	0.786	0.939
61	Combination 54	ECM1-IGFBP3-SELL	0.959	0.946	0.958	0.422	0.951	23	35	2	1	0.92	0.972
62	Combination 55	ECM1-IP10-SELL	0.959	0.973	0.917	0.352	0.951	22	36	1	2	0.957	0.947
63	Combination 56	IGFBP3-IP10-SELL	0.963	0.946	0.958	0.499	0.951	23	35	2	1	0.92	0.972
64	Combination 57	C1Q-CD14-CLEC3B-ECM1	0.991	0.973	0.958	0.455	0.967	23	36	1	1	0.958	0.973
65	Combination 58	C1Q-CD14-CLEC3B-IGFBP3	0.983	0.973	1	0.703	0.984	24	36	1	0	0.96	1
66	Combination 59	C1Q-CD14-CLEC3B-IP10	1	1	1	0.5	1	24	37	0	0	1	1
67	Combination 60	C1Q-CD14-CLEC3B-SELL	1	1	1	0.5	1	24	37	0	0	1	1
68	Combination 61	C1Q-CD14-ECM1-IGFBP3	0.995	0.946	1	0.817	0.967	24	35	2	0	0.923	1
69	Combination 62	C1Q-CD14-ECM1-IP10	1	1	1	0.5	1	24	37	0	0	1	1
70	Combination 63	C1Q-CD14-ECM1-SELL	1	1	1	0.5	1	24	37	0	0	1	1
71	Combination 64	C1Q-CD14-IGFBP3-IP10	1	1	1	0.5	1	24	37	0	0	1	1
72	Combination 65	C1Q-CD14-IGFBP3-SELL	1	1	1	0.5	1	24	37	0	0	1	1
73	Combination 66	C1Q-CD14-IP10-SELL	1	1	1	0.5	1	24	37	0	0	1	1
74	Combination 67	C1Q-CLEC3B-ECM1-IGFBP3	0.881	0.757	0.958	0.613	0.836	23	28	9	1	0.719	0.966
75	Combination 68	C1Q-CLEC3B-ECM1-IP10	0.927	0.838	0.917	0.526	0.869	22	31	6	2	0.786	0.939
76	Combination 69	C1Q-CLEC3B-ECM1-SELL	0.973	0.946	0.958	0.532	0.951	23	35	2	1	0.92	0.972
77	Combination 70	C1Q-CLEC3B-IGFBP3-IP10	0.943	0.865	0.917	0.597	0.885	22	32	5	2	0.815	0.941
78	Combination 71	C1Q-CLEC3B-IGFBP3-SELL	0.986	0.946	0.958	0.515	0.951	23	35	2	1	0.92	0.972
79	Combination 72	C1Q-CLEC3B-IP10-SELL	0.995	0.946	1	0.736	0.967	24	35	2	0	0.923	1
80	Combination 73	C1Q-ECM1-IGFBP3-IP10	0.938	0.865	0.917	0.624	0.885	22	32	5	2	0.815	0.941
81	Combination 74	C1Q-ECM1-IGFBP3-SELL	0.988	0.946	0.958	0.531	0.951	23	35	2	1	0.92	0.972
82	Combination 75	C1Q-ECM1-IP10-SELL	1	1	1	0.5	1	24	37	0	0	1	1
83	Combination 76	C1Q-IGFBP3-IP10-SELL	1	1	1	0.5	1	24	37	0	0	1	1
84	Combination 77	CD14-CLEC3B-ECM1-IGFBP3	0.975	0.973	0.958	0.491	0.967	23	36	1	1	0.958	0.973
85	Combination 78	CD14-CLEC3B-ECM1-IP10	0.975	0.973	0.958	0.489	0.967	23	36	1	1	0.958	0.973
86	Combination 79	CD14-CLEC3B-ECM1-SELL	0.993	0.946	1	0.748	0.967	24	35	2	0	0.923	1
87	Combination 80	CD14-CLEC3B-IGFBP3-IP10	0.98	0.973	1	0.739	0.984	24	36	1	0	0.96	1
88	Combination 81	CD14-CLEC3B-IGFBP3-SELL	0.995	0.946	1	0.788	0.967	24	35	2	0	0.923	1
89	Combination 82	CD14-CLEC3B-IP10-SELL	0.993	0.973	1	0.544	0.984	24	36	1	0	0.96	1
90	Combination 83	CD14-ECM1-IGFBP3-IP10	0.976	0.973	0.958	0.476	0.967	23	36	1	1	0.958	0.973
91	Combination 84	CD14-ECM1-IGFBP3-SELL	0.994	0.946	1	0.784	0.967	24	35	2	0	0.923	1
92	Combination 85	CD14-ECM1-IP10-SELL	0.994	0.946	1	0.721	0.967	24	35	2	0	0.923	1
93	Combination 86	CD14-IGFBP3-IP10-SELL	0.994	0.973	0.958	0.44	0.967	23	36	1	1	0.958	0.973
94	Combination 87	CLEC3B-ECM1-IGFBP3-IP10	0.914	0.865	0.917	0.419	0.885	22	32	5	2	0.815	0.941
95	Combination 88	CLEC3B-ECM1-IGFBP3-SELL	0.957	0.919	0.958	0.448	0.934	23	34	3	1	0.885	0.971
96	Combination 89	CLEC3B-ECM1-IP10-SELL	0.958	0.946	0.917	0.412	0.934	22	35	2	2	0.917	0.946
97	Combination 90	CLEC3B-IGFBP3-IP10-SELL	0.965	0.946	0.958	0.51	0.951	23	35	2	1	0.92	0.972
98	Combination 91	ECM1-IGFBP3-IP10-SELL	0.964	0.919	0.958	0.516	0.934	23	34	3	1	0.885	0.971
99	Combination 92	C1Q-CD14-CLEC3B-ECM1-IGFBP3	0.995	0.973	1	0.732	0.984	24	36	1	0	0.96	1
100	Combination 93	C1Q-CD14-CLEC3B-ECM1-IP10	0.966	0.973	0.958	0.5	0.967	23	36	1	1	0.958	0.973
101	Combination 94	C1Q-CD14-CLEC3B-ECM1-SELL	1	1	1	0.5	1	24	37	0	0	1	1
102	Combination 95	C1Q-CD14-CLEC3B-IGFBP3-IP10	1	1	1	0.5	1	24	37	0	0	1	1
103	Combination 96	C1Q-CD14-CLEC3B-IGFBP3-SELL	1	1	1	0.5	1	24	37	0	0	1	1
104	Combination 97	C1Q-CD14-CLEC3B-IP10-SELL	1	1	1	0.5	1	24	37	0	0	1	1
105	Combination 98	C1Q-CD14-ECM1-IGFBP3-IP10	1	1	1	0.5	1	24	37	0	0	1	1
106	Combination 99	C1Q-CD14-ECM1-IGFBP3-SELL	1	1	1	0.5	1	24	37	0	0	1	1
107	Combination 100	C1Q-CD14-ECM1-IP10-SELL	1	1	1	0.5	1	24	37	0	0	1	1
108	Combination 101	C1Q-CD14-IGFBP3-IP10-SELL	1	1	1	0.5	1	24	37	0	0	1	1
109	Combination 102	C1Q-CLEC3B-ECM1-IGFBP3-IP10	0.948	0.919	0.875	0.502	0.902	21	34	3	3	0.875	0.919
110	Combination 103	C1Q-CLEC3B-ECM1-IGFBP3-SELL	0.986	0.946	0.958	0.515	0.951	23	35	2	1	0.92	0.972
111	Combination 104	C1Q-CLEC3B-ECM1-IP10-SELL	0.73	0.459	1	0.5	0.672	24	17	20	0	0.545	1
112	Combination 105	C1Q-CLEC3B-IGFBP3-IP10-SELL	0.743	0.486	1	0.5	0.689	24	18	19	0	0.558	1
113	Combination 106	C1Q-ECM1-IGFBP3-IP10-SELL	1	1	1	0.5	1	24	37	0	0	1	1
114	Combination 107	CD14-CLEC3B-ECM1-IGFBP3-IP10	0.975	0.973	0.958	0.487	0.967	23	36	1	1	0.958	0.973
115	Combination 108	CD14-CLEC3B-ECM1-IGFBP3-SELL	0.994	0.946	1	0.775	0.967	24	35	2	0	0.923	1
116	Combination 109	CD14-CLEC3B-ECM1-IP10-SELL	0.994	0.946	1	0.723	0.967	24	35	2	0	0.923	1
117	Combination 110	CD14-CLEC3B-IGFBP3-IP10-SELL	0.995	0.946	1	0.76	0.967	24	35	2	0	0.923	1
118	Combination 111	CD14-ECM1-IGFBP3-IP10-SELL	0.994	0.946	1	0.747	0.967	24	35	2	0	0.923	1
119	Combination 112	CLEC3B-ECM1-IGFBP3-IP10-SELL	0.968	0.946	0.958	0.489	0.951	23	35	2	1	0.92	0.972
120	Combination 113	C1Q-CD14-CLEC3B-ECM1-IGFBP3-IP10	1	1	1	0.5	1	24	37	0	0	1	1
121	Combination 114	C1Q-CD14-CLEC3B-ECM1-IGFBP3-SELL	1	1	1	0.5	1	24	37	0	0	1	1
122	Combination 115	C1Q-CD14-CLEC3B-ECM1-IP10-SELL	0.966	0.973	0.958	0.5	0.967	23	36	1	1	0.958	0.973
123	Combination 116	C1Q-CD14-CLEC3B-IGFBP3-IP10-SELL	1	1	1	0.5	1	24	37	0	0	1	1
124	Combination 117	C1Q-CD14-ECM1-IGFBP3-IP10-SELL	1	1	1	0.5	1	24	37	0	0	1	1
125	Combination 118	C1Q-CLEC3B-ECM1-IGFBP3-IP10-SELL	1	1	1	0.5	1	24	37	0	0	1	1
126	Combination 119	CD14-CLEC3B-ECM1-IGFBP3-IP10-SELL	0.994	0.946	1	0.753	0.967	24	35	2	0	0.923	1
127	Combination 120	C1Q-CD14-CLEC3B-ECM1-IGFBP3-IP10-SELL	1	1	1	0.5	1	24	37	0	0	1	1

## Sheet: Supplementary table 3
Supplementary table 3: Performance of biomarker combinations to distinguish ATB vs TBI
		Markers	AUC	SE	SP	CutOff	ACC	TN	TP	FN	FP	NPV	PPV
1	SELL	SELL	0.928	0.919	0.913	0.499	0.917	21	34	3	2	0.875	0.944
2	CD14	CD14	0.961	0.973	0.913	0.552	0.95	21	36	1	2	0.955	0.947
3	C1Q	C1Q	0.714	0.486	0.957	0.566	0.667	22	18	19	1	0.537	0.947
4	ECM1	ECM1	0.579	0.324	0.913	0.628	0.55	21	12	25	2	0.457	0.857
5	CLEC3B	CLEC3B	0.69	0.514	0.87	0.614	0.65	20	19	18	3	0.526	0.864
6	IGFBP3	IGFBP3	0.838	0.73	0.87	0.532	0.783	20	27	10	3	0.667	0.9
7	IP10	IP10	0.756	0.541	1	0.594	0.717	23	20	17	0	0.575	1
8	Combination 1	C1Q-CD14	0.967	0.973	0.913	0.554	0.95	21	36	1	2	0.955	0.947
9	Combination 2	C1Q-CLEC3B	0.717	0.459	1	0.577	0.667	23	17	20	0	0.535	1
10	Combination 3	C1Q-ECM1	0.727	0.486	0.957	0.563	0.667	22	18	19	1	0.537	0.947
11	Combination 4	C1Q-IGFBP3	0.859	0.649	0.957	0.681	0.767	22	24	13	1	0.629	0.96
12	Combination 5	C1Q-IP10	0.772	0.514	1	0.639	0.7	23	19	18	0	0.561	1
13	Combination 6	C1Q-SELL	0.933	0.892	0.913	0.608	0.9	21	33	4	2	0.84	0.943
14	Combination 7	CD14-CLEC3B	0.966	0.973	0.913	0.531	0.95	21	36	1	2	0.955	0.947
15	Combination 8	CD14-ECM1	0.965	0.973	0.913	0.526	0.95	21	36	1	2	0.955	0.947
16	Combination 9	CD14-IGFBP3	0.961	0.973	0.913	0.553	0.95	21	36	1	2	0.955	0.947
17	Combination 10	CD14-IP10	0.964	0.973	0.913	0.54	0.95	21	36	1	2	0.955	0.947
18	Combination 11	CD14-SELL	0.965	0.892	0.957	0.732	0.917	22	33	4	1	0.846	0.971
19	Combination 12	CLEC3B-ECM1	0.69	0.459	0.957	0.717	0.65	22	17	20	1	0.524	0.944
20	Combination 13	CLEC3B-IGFBP3	0.865	0.811	0.826	0.479	0.817	19	30	7	4	0.731	0.882
21	Combination 14	CLEC3B-IP10	0.767	0.541	1	0.594	0.717	23	20	17	0	0.575	1
22	Combination 15	CLEC3B-SELL	0.928	0.919	0.913	0.499	0.917	21	34	3	2	0.875	0.944
23	Combination 16	ECM1-IGFBP3	0.851	0.811	0.826	0.474	0.817	19	30	7	4	0.731	0.882
24	Combination 17	ECM1-IP10	0.788	0.541	1	0.673	0.717	23	20	17	0	0.575	1
25	Combination 18	ECM1-SELL	0.928	0.919	0.913	0.503	0.917	21	34	3	2	0.875	0.944
26	Combination 19	IGFBP3-IP10	0.85	0.649	0.957	0.631	0.767	22	24	13	1	0.629	0.96
27	Combination 20	IGFBP3-SELL	0.935	0.973	0.87	0.42	0.933	20	36	1	3	0.952	0.923
28	Combination 21	IP10-SELL	0.929	0.919	0.913	0.498	0.917	21	34	3	2	0.875	0.944
29	Combination 22	C1Q-CD14-CLEC3B	0.964	0.973	0.913	0.554	0.95	21	36	1	2	0.955	0.947
30	Combination 23	C1Q-CD14-ECM1	0.966	0.973	0.87	0.437	0.933	20	36	1	3	0.952	0.923
31	Combination 24	C1Q-CD14-IGFBP3	0.967	0.973	0.913	0.543	0.95	21	36	1	2	0.955	0.947
32	Combination 25	C1Q-CD14-IP10	0.967	0.919	0.957	0.627	0.933	22	34	3	1	0.88	0.971
33	Combination 26	C1Q-CD14-SELL	0.974	0.919	0.957	0.626	0.933	22	34	3	1	0.88	0.971
34	Combination 27	C1Q-CLEC3B-ECM1	0.724	0.486	0.957	0.584	0.667	22	18	19	1	0.537	0.947
35	Combination 28	C1Q-CLEC3B-IGFBP3	0.859	0.676	0.957	0.651	0.783	22	25	12	1	0.647	0.962
36	Combination 29	C1Q-CLEC3B-IP10	0.776	0.568	0.957	0.601	0.717	22	21	16	1	0.579	0.955
37	Combination 30	C1Q-CLEC3B-SELL	0.933	0.892	0.913	0.611	0.9	21	33	4	2	0.84	0.943
38	Combination 31	C1Q-ECM1-IGFBP3	0.863	0.676	0.957	0.665	0.783	22	25	12	1	0.647	0.962
39	Combination 32	C1Q-ECM1-IP10	0.818	0.514	1	0.716	0.7	23	19	18	0	0.561	1
40	Combination 33	C1Q-ECM1-SELL	0.934	0.946	0.87	0.452	0.917	20	35	2	3	0.909	0.921
41	Combination 34	C1Q-IGFBP3-IP10	0.858	0.595	1	0.798	0.75	23	22	15	0	0.605	1
42	Combination 35	C1Q-IGFBP3-SELL	0.938	0.946	0.87	0.453	0.917	20	35	2	3	0.909	0.921
43	Combination 36	C1Q-IP10-SELL	0.934	0.892	0.913	0.608	0.9	21	33	4	2	0.84	0.943
44	Combination 37	CD14-CLEC3B-ECM1	0.964	0.973	0.913	0.526	0.95	21	36	1	2	0.955	0.947
45	Combination 38	CD14-CLEC3B-IGFBP3	0.968	0.892	1	0.744	0.933	23	33	4	0	0.852	1
46	Combination 39	CD14-CLEC3B-IP10	0.966	0.973	0.913	0.53	0.95	21	36	1	2	0.955	0.947
47	Combination 40	CD14-CLEC3B-SELL	0.966	0.892	0.957	0.735	0.917	22	33	4	1	0.846	0.971
48	Combination 41	CD14-ECM1-IGFBP3	0.965	0.973	0.913	0.525	0.95	21	36	1	2	0.955	0.947
49	Combination 42	CD14-ECM1-IP10	0.965	0.973	0.913	0.526	0.95	21	36	1	2	0.955	0.947
50	Combination 43	CD14-ECM1-SELL	0.966	0.892	0.957	0.713	0.917	22	33	4	1	0.846	0.971
51	Combination 44	CD14-IGFBP3-IP10	0.964	0.973	0.913	0.54	0.95	21	36	1	2	0.955	0.947
52	Combination 45	CD14-IGFBP3-SELL	0.968	0.892	0.957	0.673	0.917	22	33	4	1	0.846	0.971
53	Combination 46	CD14-IP10-SELL	0.965	0.892	0.957	0.735	0.917	22	33	4	1	0.846	0.971
54	Combination 47	CLEC3B-ECM1-IGFBP3	0.866	0.811	0.826	0.478	0.817	19	30	7	4	0.731	0.882
55	Combination 48	CLEC3B-ECM1-IP10	0.785	0.541	1	0.677	0.717	23	20	17	0	0.575	1
56	Combination 49	CLEC3B-ECM1-SELL	0.928	0.892	0.913	0.537	0.9	21	33	4	2	0.84	0.943
57	Combination 50	CLEC3B-IGFBP3-IP10	0.855	0.649	0.957	0.616	0.767	22	24	13	1	0.629	0.96
58	Combination 51	CLEC3B-IGFBP3-SELL	0.935	0.919	0.913	0.48	0.917	21	34	3	2	0.875	0.944
59	Combination 52	CLEC3B-IP10-SELL	0.931	0.919	0.913	0.479	0.917	21	34	3	2	0.875	0.944
60	Combination 53	ECM1-IGFBP3-IP10	0.85	0.649	0.957	0.631	0.767	22	24	13	1	0.629	0.96
61	Combination 54	ECM1-IGFBP3-SELL	0.935	0.973	0.87	0.417	0.933	20	36	1	3	0.952	0.923
62	Combination 55	ECM1-IP10-SELL	0.927	0.919	0.913	0.504	0.917	21	34	3	2	0.875	0.944
63	Combination 56	IGFBP3-IP10-SELL	0.934	0.973	0.87	0.405	0.933	20	36	1	3	0.952	0.923
64	Combination 57	C1Q-CD14-CLEC3B-ECM1	0.966	0.973	0.87	0.448	0.933	20	36	1	3	0.952	0.923
65	Combination 58	C1Q-CD14-CLEC3B-IGFBP3	0.967	0.946	0.957	0.607	0.95	22	35	2	1	0.917	0.972
66	Combination 59	C1Q-CD14-CLEC3B-IP10	0.969	0.946	0.957	0.589	0.95	22	35	2	1	0.917	0.972
67	Combination 60	C1Q-CD14-CLEC3B-SELL	0.975	0.946	0.957	0.556	0.95	22	35	2	1	0.917	0.972
68	Combination 61	C1Q-CD14-ECM1-IGFBP3	0.969	0.919	0.957	0.644	0.933	22	34	3	1	0.88	0.971
69	Combination 62	C1Q-CD14-ECM1-IP10	0.967	0.973	0.87	0.438	0.933	20	36	1	3	0.952	0.923
70	Combination 63	C1Q-CD14-ECM1-SELL	0.973	0.919	0.957	0.629	0.933	22	34	3	1	0.88	0.971
71	Combination 64	C1Q-CD14-IGFBP3-IP10	0.967	0.946	0.957	0.592	0.95	22	35	2	1	0.917	0.972
72	Combination 65	C1Q-CD14-IGFBP3-SELL	0.974	0.919	0.957	0.592	0.933	22	34	3	1	0.88	0.971
73	Combination 66	C1Q-CD14-IP10-SELL	0.974	0.946	0.957	0.567	0.95	22	35	2	1	0.917	0.972
74	Combination 67	C1Q-CLEC3B-ECM1-IGFBP3	0.863	0.676	0.957	0.664	0.783	22	25	12	1	0.647	0.962
75	Combination 68	C1Q-CLEC3B-ECM1-IP10	0.814	0.541	1	0.698	0.717	23	20	17	0	0.575	1
76	Combination 69	C1Q-CLEC3B-ECM1-SELL	0.934	0.946	0.87	0.432	0.917	20	35	2	3	0.909	0.921
77	Combination 70	C1Q-CLEC3B-IGFBP3-IP10	0.86	0.703	0.913	0.603	0.783	21	26	11	2	0.656	0.929
78	Combination 71	C1Q-CLEC3B-IGFBP3-SELL	0.938	0.946	0.87	0.453	0.917	20	35	2	3	0.909	0.921
79	Combination 72	C1Q-CLEC3B-IP10-SELL	0.934	0.892	0.913	0.609	0.9	21	33	4	2	0.84	0.943
80	Combination 73	C1Q-ECM1-IGFBP3-IP10	0.866	0.649	0.957	0.727	0.767	22	24	13	1	0.629	0.96
81	Combination 74	C1Q-ECM1-IGFBP3-SELL	0.942	0.946	0.87	0.445	0.917	20	35	2	3	0.909	0.921
82	Combination 75	C1Q-ECM1-IP10-SELL	0.934	0.946	0.87	0.459	0.917	20	35	2	3	0.909	0.921
83	Combination 76	C1Q-IGFBP3-IP10-SELL	0.937	0.946	0.87	0.462	0.917	20	35	2	3	0.909	0.921
84	Combination 77	CD14-CLEC3B-ECM1-IGFBP3	0.965	0.973	0.913	0.526	0.95	21	36	1	2	0.955	0.947
85	Combination 78	CD14-CLEC3B-ECM1-IP10	0.964	0.973	0.913	0.527	0.95	21	36	1	2	0.955	0.947
86	Combination 79	CD14-CLEC3B-ECM1-SELL	0.965	0.892	0.957	0.691	0.917	22	33	4	1	0.846	0.971
87	Combination 80	CD14-CLEC3B-IGFBP3-IP10	0.968	0.892	1	0.742	0.933	23	33	4	0	0.852	1
88	Combination 81	CD14-CLEC3B-IGFBP3-SELL	0.966	0.892	0.957	0.669	0.917	22	33	4	1	0.846	0.971
89	Combination 82	CD14-CLEC3B-IP10-SELL	0.966	0.892	0.957	0.754	0.917	22	33	4	1	0.846	0.971
90	Combination 83	CD14-ECM1-IGFBP3-IP10	0.965	0.973	0.913	0.526	0.95	21	36	1	2	0.955	0.947
91	Combination 84	CD14-ECM1-IGFBP3-SELL	0.968	0.892	0.957	0.675	0.917	22	33	4	1	0.846	0.971
92	Combination 85	CD14-ECM1-IP10-SELL	0.966	0.892	0.957	0.719	0.917	22	33	4	1	0.846	0.971
93	Combination 86	CD14-IGFBP3-IP10-SELL	0.967	0.892	0.957	0.684	0.917	22	33	4	1	0.846	0.971
94	Combination 87	CLEC3B-ECM1-IGFBP3-IP10	0.857	0.649	0.957	0.628	0.767	22	24	13	1	0.629	0.96
95	Combination 88	CLEC3B-ECM1-IGFBP3-SELL	0.935	0.973	0.87	0.439	0.933	20	36	1	3	0.952	0.923
96	Combination 89	CLEC3B-ECM1-IP10-SELL	0.929	0.892	0.913	0.536	0.9	21	33	4	2	0.84	0.943
97	Combination 90	CLEC3B-IGFBP3-IP10-SELL	0.934	0.946	0.913	0.45	0.933	21	35	2	2	0.913	0.946
98	Combination 91	ECM1-IGFBP3-IP10-SELL	0.933	0.919	0.913	0.484	0.917	21	34	3	2	0.875	0.944
99	Combination 92	C1Q-CD14-CLEC3B-ECM1-IGFBP3	0.969	0.919	0.957	0.637	0.933	22	34	3	1	0.88	0.971
100	Combination 93	C1Q-CD14-CLEC3B-ECM1-IP10	0.967	0.973	0.87	0.453	0.933	20	36	1	3	0.952	0.923
101	Combination 94	C1Q-CD14-CLEC3B-ECM1-SELL	0.973	0.919	0.957	0.629	0.933	22	34	3	1	0.88	0.971
102	Combination 95	C1Q-CD14-CLEC3B-IGFBP3-IP10	0.969	0.973	0.957	0.547	0.967	22	36	1	1	0.957	0.973
103	Combination 96	C1Q-CD14-CLEC3B-IGFBP3-SELL	0.974	0.919	0.957	0.593	0.933	22	34	3	1	0.88	0.971
104	Combination 97	C1Q-CD14-CLEC3B-IP10-SELL	0.974	0.946	0.957	0.572	0.95	22	35	2	1	0.917	0.972
105	Combination 98	C1Q-CD14-ECM1-IGFBP3-IP10	0.969	0.919	0.957	0.642	0.933	22	34	3	1	0.88	0.971
106	Combination 99	C1Q-CD14-ECM1-IGFBP3-SELL	0.974	0.919	0.957	0.6	0.933	22	34	3	1	0.88	0.971
107	Combination 100	C1Q-CD14-ECM1-IP10-SELL	0.974	0.946	0.957	0.563	0.95	22	35	2	1	0.917	0.972
108	Combination 101	C1Q-CD14-IGFBP3-IP10-SELL	0.974	0.946	0.957	0.56	0.95	22	35	2	1	0.917	0.972
109	Combination 102	C1Q-CLEC3B-ECM1-IGFBP3-IP10	0.87	0.703	0.913	0.627	0.783	21	26	11	2	0.656	0.929
110	Combination 103	C1Q-CLEC3B-ECM1-IGFBP3-SELL	0.941	0.946	0.87	0.431	0.917	20	35	2	3	0.909	0.921
111	Combination 104	C1Q-CLEC3B-ECM1-IP10-SELL	0.933	0.946	0.87	0.432	0.917	20	35	2	3	0.909	0.921
112	Combination 105	C1Q-CLEC3B-IGFBP3-IP10-SELL	0.937	0.946	0.87	0.461	0.917	20	35	2	3	0.909	0.921
113	Combination 106	C1Q-ECM1-IGFBP3-IP10-SELL	0.939	0.946	0.87	0.443	0.917	20	35	2	3	0.909	0.921
114	Combination 107	CD14-CLEC3B-ECM1-IGFBP3-IP10	0.965	0.973	0.913	0.526	0.95	21	36	1	2	0.955	0.947
115	Combination 108	CD14-CLEC3B-ECM1-IGFBP3-SELL	0.968	0.892	0.957	0.686	0.917	22	33	4	1	0.846	0.971
116	Combination 109	CD14-CLEC3B-ECM1-IP10-SELL	0.967	0.892	0.957	0.702	0.917	22	33	4	1	0.846	0.971
117	Combination 110	CD14-CLEC3B-IGFBP3-IP10-SELL	0.971	0.892	0.957	0.682	0.917	22	33	4	1	0.846	0.971
118	Combination 111	CD14-ECM1-IGFBP3-IP10-SELL	0.971	0.892	0.957	0.701	0.917	22	33	4	1	0.846	0.971
119	Combination 112	CLEC3B-ECM1-IGFBP3-IP10-SELL	0.935	0.946	0.913	0.44	0.933	21	35	2	2	0.913	0.946
120	Combination 113	C1Q-CD14-CLEC3B-ECM1-IGFBP3-IP10	0.971	0.946	0.957	0.567	0.95	22	35	2	1	0.917	0.972
121	Combination 114	C1Q-CD14-CLEC3B-ECM1-IGFBP3-SELL	0.974	0.919	0.957	0.6	0.933	22	34	3	1	0.88	0.971
122	Combination 115	C1Q-CD14-CLEC3B-ECM1-IP10-SELL	0.974	0.946	0.957	0.562	0.95	22	35	2	1	0.917	0.972
123	Combination 116	C1Q-CD14-CLEC3B-IGFBP3-IP10-SELL	0.974	0.946	0.957	0.559	0.95	22	35	2	1	0.917	0.972
124	Combination 117	C1Q-CD14-ECM1-IGFBP3-IP10-SELL	0.973	0.919	0.957	0.576	0.933	22	34	3	1	0.88	0.971
125	Combination 118	C1Q-CLEC3B-ECM1-IGFBP3-IP10-SELL	0.941	0.946	0.87	0.426	0.917	20	35	2	3	0.909	0.921
126	Combination 119	CD14-CLEC3B-ECM1-IGFBP3-IP10-SELL	0.969	0.892	0.957	0.708	0.917	22	33	4	1	0.846	0.971
127	Combination 120	C1Q-CD14-CLEC3B-ECM1-IGFBP3-IP10-SELL	0.973	0.919	0.957	0.575	0.933	22	34	3	1	0.88	0.971

## Sheet: Supplementary table 4
Supplementary table 4: Performance of biomarker combinations to distinguish HD vs TBI
		Markers	AUC	SE	SP	CutOff	ACC	TN	TP	FN	FP	NPV	PPV
1	SELL	SELL	0.67	0.696	0.75	0.505	0.723	18	16	7	6	0.72	0.727
2	CD14	CD14	0.632	0.435	0.875	0.562	0.66	21	10	13	3	0.618	0.769
3	C1Q	C1Q	0.634	0.565	0.875	0.513	0.723	21	13	10	3	0.677	0.812
4	ECM1	ECM1	0.534	0.478	0.75	0.474	0.617	18	11	12	6	0.6	0.647
5	CLEC3B	CLEC3B	0.574	0.609	0.667	0.489	0.638	16	14	9	8	0.64	0.636
6	IGFBP3	IGFBP3	0.578	0.522	0.75	0.502	0.638	18	12	11	6	0.621	0.667
7	IP10	IP10	0.634	0.522	0.958	0.546	0.745	23	12	11	1	0.676	0.923
8	Combination 1	C1Q-CD14	0.649	0.478	0.875	0.54	0.681	21	11	12	3	0.636	0.786
9	Combination 2	C1Q-CLEC3B	0.627	0.652	0.75	0.5	0.702	18	15	8	6	0.692	0.714
10	Combination 3	C1Q-ECM1	0.567	0.435	0.917	0.522	0.681	22	10	13	2	0.629	0.833
11	Combination 4	C1Q-IGFBP3	0.614	0.609	0.75	0.498	0.681	18	14	9	6	0.667	0.7
12	Combination 5	C1Q-IP10	0.656	0.565	0.958	0.521	0.766	23	13	10	1	0.697	0.929
13	Combination 6	C1Q-SELL	0.659	0.522	1	0.537	0.766	24	12	11	0	0.686	1
14	Combination 7	CD14-CLEC3B	0.634	0.478	0.875	0.551	0.681	21	11	12	3	0.636	0.786
15	Combination 8	CD14-ECM1	0.676	0.522	0.875	0.523	0.702	21	12	11	3	0.656	0.8
16	Combination 9	CD14-IGFBP3	0.668	0.478	0.875	0.543	0.681	21	11	12	3	0.636	0.786
17	Combination 10	CD14-IP10	0.701	0.609	0.875	0.534	0.745	21	14	9	3	0.7	0.824
18	Combination 11	CD14-SELL	0.674	0.696	0.625	0.482	0.66	15	16	7	9	0.682	0.64
19	Combination 12	CLEC3B-ECM1	0.502	0.478	0.667	0.476	0.574	16	11	12	8	0.571	0.579
20	Combination 13	CLEC3B-IGFBP3	0.596	0.522	0.792	0.509	0.66	19	12	11	5	0.633	0.706
21	Combination 14	CLEC3B-IP10	0.65	0.478	0.958	0.552	0.723	23	11	12	1	0.657	0.917
22	Combination 15	CLEC3B-SELL	0.668	0.739	0.708	0.498	0.723	17	17	6	7	0.739	0.708
23	Combination 16	ECM1-IGFBP3	0.565	0.391	0.875	0.509	0.638	21	9	14	3	0.6	0.75
24	Combination 17	ECM1-IP10	0.658	0.565	0.917	0.524	0.745	22	13	10	2	0.688	0.867
25	Combination 18	ECM1-SELL	0.634	0.739	0.625	0.484	0.681	15	17	6	9	0.714	0.654
26	Combination 19	IGFBP3-IP10	0.701	0.609	0.792	0.497	0.702	19	14	9	5	0.679	0.737
27	Combination 20	IGFBP3-SELL	0.67	0.783	0.583	0.477	0.681	14	18	5	10	0.737	0.643
28	Combination 21	IP10-SELL	0.739	0.609	0.917	0.512	0.766	22	14	9	2	0.71	0.875
29	Combination 22	C1Q-CD14-CLEC3B	0.658	0.391	0.917	0.579	0.66	22	9	14	2	0.611	0.818
30	Combination 23	C1Q-CD14-ECM1	0.678	0.522	0.917	0.546	0.723	22	12	11	2	0.667	0.857
31	Combination 24	C1Q-CD14-IGFBP3	0.717	0.565	0.917	0.569	0.745	22	13	10	2	0.688	0.867
32	Combination 25	C1Q-CD14-IP10	0.683	0.565	0.875	0.541	0.723	21	13	10	3	0.677	0.812
33	Combination 26	C1Q-CD14-SELL	0.697	0.565	0.875	0.539	0.723	21	13	10	3	0.677	0.812
34	Combination 27	C1Q-CLEC3B-ECM1	0.583	0.609	0.708	0.496	0.66	17	14	9	7	0.654	0.667
35	Combination 28	C1Q-CLEC3B-IGFBP3	0.58	0.696	0.542	0.446	0.617	13	16	7	11	0.65	0.593
36	Combination 29	C1Q-CLEC3B-IP10	0.658	0.609	0.917	0.508	0.766	22	14	9	2	0.71	0.875
37	Combination 30	C1Q-CLEC3B-SELL	0.605	0.478	0.792	0.535	0.638	19	11	12	5	0.613	0.688
38	Combination 31	C1Q-ECM1-IGFBP3	0.583	0.565	0.75	0.5	0.66	18	13	10	6	0.643	0.684
39	Combination 32	C1Q-ECM1-IP10	0.697	0.652	0.958	0.498	0.809	23	15	8	1	0.742	0.938
40	Combination 33	C1Q-ECM1-SELL	0.605	0.391	0.917	0.545	0.66	22	9	14	2	0.611	0.818
41	Combination 34	C1Q-IGFBP3-IP10	0.726	0.565	0.958	0.598	0.766	23	13	10	1	0.697	0.929
42	Combination 35	C1Q-IGFBP3-SELL	0.645	0.652	0.75	0.489	0.702	18	15	8	6	0.692	0.714
43	Combination 36	C1Q-IP10-SELL	0.743	0.609	0.958	0.543	0.787	23	14	9	1	0.719	0.933
44	Combination 37	CD14-CLEC3B-ECM1	0.678	0.522	0.875	0.524	0.702	21	12	11	3	0.656	0.8
45	Combination 38	CD14-CLEC3B-IGFBP3	0.665	0.391	0.958	0.619	0.681	23	9	14	1	0.622	0.9
46	Combination 39	CD14-CLEC3B-IP10	0.701	0.609	0.875	0.539	0.745	21	14	9	3	0.7	0.824
47	Combination 40	CD14-CLEC3B-SELL	0.679	0.696	0.667	0.479	0.681	16	16	7	8	0.696	0.667
48	Combination 41	CD14-ECM1-IGFBP3	0.683	0.522	0.875	0.527	0.702	21	12	11	3	0.656	0.8
49	Combination 42	CD14-ECM1-IP10	0.71	0.696	0.833	0.472	0.766	20	16	7	4	0.741	0.8
50	Combination 43	CD14-ECM1-SELL	0.719	0.522	0.917	0.564	0.723	22	12	11	2	0.667	0.857
51	Combination 44	CD14-IGFBP3-IP10	0.732	0.609	0.792	0.491	0.702	19	14	9	5	0.679	0.737
52	Combination 45	CD14-IGFBP3-SELL	0.697	0.478	0.917	0.565	0.702	22	11	12	2	0.647	0.846
53	Combination 46	CD14-IP10-SELL	0.748	0.565	0.917	0.594	0.745	22	13	10	2	0.688	0.867
54	Combination 47	CLEC3B-ECM1-IGFBP3	0.578	0.348	0.917	0.519	0.638	22	8	15	2	0.595	0.8
55	Combination 48	CLEC3B-ECM1-IP10	0.665	0.478	0.958	0.555	0.723	23	11	12	1	0.657	0.917
56	Combination 49	CLEC3B-ECM1-SELL	0.636	0.739	0.625	0.484	0.681	15	17	6	9	0.714	0.654
57	Combination 50	CLEC3B-IGFBP3-IP10	0.726	0.739	0.667	0.432	0.702	16	17	6	8	0.727	0.68
58	Combination 51	CLEC3B-IGFBP3-SELL	0.672	0.609	0.75	0.499	0.681	18	14	9	6	0.667	0.7
59	Combination 52	CLEC3B-IP10-SELL	0.743	0.565	0.958	0.55	0.766	23	13	10	1	0.697	0.929
60	Combination 53	ECM1-IGFBP3-IP10	0.705	0.565	0.833	0.524	0.702	20	13	10	4	0.667	0.765
61	Combination 54	ECM1-IGFBP3-SELL	0.652	0.696	0.708	0.488	0.702	17	16	7	7	0.708	0.696
62	Combination 55	ECM1-IP10-SELL	0.745	0.609	0.917	0.53	0.766	22	14	9	2	0.71	0.875
63	Combination 56	IGFBP3-IP10-SELL	0.754	0.609	0.875	0.527	0.745	21	14	9	3	0.7	0.824
64	Combination 57	C1Q-CD14-CLEC3B-ECM1	0.701	0.609	0.833	0.499	0.723	20	14	9	4	0.69	0.778
65	Combination 58	C1Q-CD14-CLEC3B-IGFBP3	0.721	0.696	0.667	0.458	0.681	16	16	7	8	0.696	0.667
66	Combination 59	C1Q-CD14-CLEC3B-IP10	0.688	0.522	0.917	0.572	0.723	22	12	11	2	0.667	0.857
67	Combination 60	C1Q-CD14-CLEC3B-SELL	0.737	0.565	0.833	0.572	0.702	20	13	10	4	0.667	0.765
68	Combination 61	C1Q-CD14-ECM1-IGFBP3	0.716	0.522	0.917	0.555	0.723	22	12	11	2	0.667	0.857
69	Combination 62	C1Q-CD14-ECM1-IP10	0.73	0.652	0.917	0.538	0.787	22	15	8	2	0.733	0.882
70	Combination 63	C1Q-CD14-ECM1-SELL	0.725	0.565	0.958	0.583	0.766	23	13	10	1	0.697	0.929
71	Combination 64	C1Q-CD14-IGFBP3-IP10	0.757	0.609	0.917	0.57	0.766	22	14	9	2	0.71	0.875
72	Combination 65	C1Q-CD14-IGFBP3-SELL	0.726	0.609	0.958	0.583	0.787	23	14	9	1	0.719	0.933
73	Combination 66	C1Q-CD14-IP10-SELL	0.766	0.565	0.917	0.558	0.745	22	13	10	2	0.688	0.867
74	Combination 67	C1Q-CLEC3B-ECM1-IGFBP3	0.578	0.565	0.708	0.496	0.638	17	13	10	7	0.63	0.65
75	Combination 68	C1Q-CLEC3B-ECM1-IP10	0.697	0.652	0.958	0.498	0.809	23	15	8	1	0.742	0.938
76	Combination 69	C1Q-CLEC3B-ECM1-SELL	0.601	0.348	0.958	0.557	0.66	23	8	15	1	0.605	0.889
77	Combination 70	C1Q-CLEC3B-IGFBP3-IP10	0.721	0.565	0.958	0.604	0.766	23	13	10	1	0.697	0.929
78	Combination 71	C1Q-CLEC3B-IGFBP3-SELL	0.596	0.696	0.583	0.472	0.638	14	16	7	10	0.667	0.615
79	Combination 72	C1Q-CLEC3B-IP10-SELL	0.759	0.696	0.917	0.506	0.809	22	16	7	2	0.759	0.889
80	Combination 73	C1Q-ECM1-IGFBP3-IP10	0.714	0.565	0.958	0.598	0.766	23	13	10	1	0.697	0.929
81	Combination 74	C1Q-ECM1-IGFBP3-SELL	0.603	0.565	0.75	0.489	0.66	18	13	10	6	0.643	0.684
82	Combination 75	C1Q-ECM1-IP10-SELL	0.752	0.652	0.958	0.545	0.809	23	15	8	1	0.742	0.938
83	Combination 76	C1Q-IGFBP3-IP10-SELL	0.772	0.739	0.833	0.48	0.787	20	17	6	4	0.769	0.81
84	Combination 77	CD14-CLEC3B-ECM1-IGFBP3	0.692	0.478	0.917	0.553	0.702	22	11	12	2	0.647	0.846
85	Combination 78	CD14-CLEC3B-ECM1-IP10	0.716	0.652	0.875	0.52	0.766	21	15	8	3	0.724	0.833
86	Combination 79	CD14-CLEC3B-ECM1-SELL	0.723	0.565	0.833	0.541	0.702	20	13	10	4	0.667	0.765
87	Combination 80	CD14-CLEC3B-IGFBP3-IP10	0.73	0.609	0.792	0.493	0.702	19	14	9	5	0.679	0.737
88	Combination 81	CD14-CLEC3B-IGFBP3-SELL	0.703	0.435	0.958	0.595	0.702	23	10	13	1	0.639	0.909
89	Combination 82	CD14-CLEC3B-IP10-SELL	0.75	0.565	0.917	0.597	0.745	22	13	10	2	0.688	0.867
90	Combination 83	CD14-ECM1-IGFBP3-IP10	0.743	0.565	0.875	0.532	0.723	21	13	10	3	0.677	0.812
91	Combination 84	CD14-ECM1-IGFBP3-SELL	0.717	0.609	0.833	0.53	0.723	20	14	9	4	0.69	0.778
92	Combination 85	CD14-ECM1-IP10-SELL	0.77	0.609	0.917	0.56	0.766	22	14	9	2	0.71	0.875
93	Combination 86	CD14-IGFBP3-IP10-SELL	0.759	0.609	0.875	0.532	0.745	21	14	9	3	0.7	0.824
94	Combination 87	CLEC3B-ECM1-IGFBP3-IP10	0.714	0.739	0.625	0.414	0.681	15	17	6	9	0.714	0.654
95	Combination 88	CLEC3B-ECM1-IGFBP3-SELL	0.654	0.696	0.667	0.486	0.681	16	16	7	8	0.696	0.667
96	Combination 89	CLEC3B-ECM1-IP10-SELL	0.741	0.565	0.958	0.564	0.766	23	13	10	1	0.697	0.929
97	Combination 90	CLEC3B-IGFBP3-IP10-SELL	0.77	0.609	0.875	0.529	0.745	21	14	9	3	0.7	0.824
98	Combination 91	ECM1-IGFBP3-IP10-SELL	0.764	0.652	0.917	0.529	0.787	22	15	8	2	0.733	0.882
99	Combination 92	C1Q-CD14-CLEC3B-ECM1-IGFBP3	0.728	0.522	0.875	0.556	0.702	21	12	11	3	0.656	0.8
100	Combination 93	C1Q-CD14-CLEC3B-ECM1-IP10	0.734	0.652	0.917	0.538	0.787	22	15	8	2	0.733	0.882
101	Combination 94	C1Q-CD14-CLEC3B-ECM1-SELL	0.761	0.739	0.792	0.506	0.766	19	17	6	5	0.76	0.773
102	Combination 95	C1Q-CD14-CLEC3B-IGFBP3-IP10	0.761	0.609	0.917	0.593	0.766	22	14	9	2	0.71	0.875
103	Combination 96	C1Q-CD14-CLEC3B-IGFBP3-SELL	0.739	0.652	0.792	0.525	0.723	19	15	8	5	0.704	0.75
104	Combination 97	C1Q-CD14-CLEC3B-IP10-SELL	0.779	0.696	0.833	0.489	0.766	20	16	7	4	0.741	0.8
105	Combination 98	C1Q-CD14-ECM1-IGFBP3-IP10	0.763	0.609	0.917	0.593	0.766	22	14	9	2	0.71	0.875
106	Combination 99	C1Q-CD14-ECM1-IGFBP3-SELL	0.723	0.696	0.833	0.54	0.766	20	16	7	4	0.741	0.8
107	Combination 100	C1Q-CD14-ECM1-IP10-SELL	0.786	0.696	0.875	0.501	0.787	21	16	7	3	0.75	0.842
108	Combination 101	C1Q-CD14-IGFBP3-IP10-SELL	0.79	0.696	0.875	0.546	0.787	21	16	7	3	0.75	0.842
109	Combination 102	C1Q-CLEC3B-ECM1-IGFBP3-IP10	0.716	0.565	0.958	0.603	0.766	23	13	10	1	0.697	0.929
110	Combination 103	C1Q-CLEC3B-ECM1-IGFBP3-SELL	0.592	0.652	0.625	0.474	0.638	15	15	8	9	0.652	0.625
111	Combination 104	C1Q-CLEC3B-ECM1-IP10-SELL	0.757	0.696	0.917	0.519	0.809	22	16	7	2	0.759	0.889
112	Combination 105	C1Q-CLEC3B-IGFBP3-IP10-SELL	0.764	0.652	0.917	0.536	0.787	22	15	8	2	0.733	0.882
113	Combination 106	C1Q-ECM1-IGFBP3-IP10-SELL	0.755	0.739	0.833	0.49	0.787	20	17	6	4	0.769	0.81
114	Combination 107	CD14-CLEC3B-ECM1-IGFBP3-IP10	0.743	0.565	0.875	0.536	0.723	21	13	10	3	0.677	0.812
115	Combination 108	CD14-CLEC3B-ECM1-IGFBP3-SELL	0.719	0.565	0.833	0.527	0.702	20	13	10	4	0.667	0.765
116	Combination 109	CD14-CLEC3B-ECM1-IP10-SELL	0.768	0.609	0.917	0.56	0.766	22	14	9	2	0.71	0.875
117	Combination 110	CD14-CLEC3B-IGFBP3-IP10-SELL	0.752	0.609	0.875	0.531	0.745	21	14	9	3	0.7	0.824
118	Combination 111	CD14-ECM1-IGFBP3-IP10-SELL	0.761	0.652	0.875	0.53	0.766	21	15	8	3	0.724	0.833
119	Combination 112	CLEC3B-ECM1-IGFBP3-IP10-SELL	0.772	0.565	0.958	0.571	0.766	23	13	10	1	0.697	0.929
120	Combination 113	C1Q-CD14-CLEC3B-ECM1-IGFBP3-IP10	0.764	0.609	0.917	0.582	0.766	22	14	9	2	0.71	0.875
121	Combination 114	C1Q-CD14-CLEC3B-ECM1-IGFBP3-SELL	0.761	0.652	0.875	0.552	0.766	21	15	8	3	0.724	0.833
122	Combination 115	C1Q-CD14-CLEC3B-ECM1-IP10-SELL	0.795	0.609	0.917	0.545	0.766	22	14	9	2	0.71	0.875
123	Combination 116	C1Q-CD14-CLEC3B-IGFBP3-IP10-SELL	0.792	0.652	0.917	0.56	0.787	22	15	8	2	0.733	0.882
124	Combination 117	C1Q-CD14-ECM1-IGFBP3-IP10-SELL	0.786	0.739	0.833	0.526	0.787	20	17	6	4	0.769	0.81
125	Combination 118	C1Q-CLEC3B-ECM1-IGFBP3-IP10-SELL	0.75	0.739	0.833	0.489	0.787	20	17	6	4	0.769	0.81
126	Combination 119	CD14-CLEC3B-ECM1-IGFBP3-IP10-SELL	0.763	0.652	0.875	0.529	0.766	21	15	8	3	0.724	0.833
127	Combination 120	C1Q-CD14-CLEC3B-ECM1-IGFBP3-IP10-SELL	0.795	0.652	0.917	0.558	0.787	22	15	8	2	0.733	0.882

## Sheet: Supplementary table 5
Supplementary table 5: Performance of biomarker combinations to distinguish fast vs slow
		Markers	AUC	SE	SP	CutOff	ACC	TN	TP	FN	FP	NPV	PPV
1	SELL	SELL	0.483	0.667	0.56	0.373	0.595	14	8	4	11	0.778	0.421
2	CD14	CD14	0.487	0.667	0.52	0.329	0.568	13	8	4	12	0.765	0.4
3	C1Q	C1Q	0.53	0.333	0.96	0.313	0.757	24	4	8	1	0.75	0.8
4	ECM1	ECM1	0.773	0.75	0.8	0.238	0.784	20	9	3	5	0.87	0.643
5	CLEC3B	CLEC3B	0.683	0.917	0.44	0.243	0.595	11	11	1	14	0.917	0.44
6	IGFBP3	IGFBP3	0.393	0.5	0.6	0.323	0.568	15	6	6	10	0.714	0.375
7	IP10	IP10	0.452	0.667	0.52	0.399	0.568	13	8	4	12	0.765	0.4
8	Combination 1	C1Q-CD14	0.527	0.667	0.48	0.326	0.541	12	8	4	13	0.75	0.381
9	Combination 2	C1Q-CLEC3B	0.737	0.5	0.92	0.384	0.784	23	6	6	2	0.793	0.75
10	Combination 3	C1Q-ECM1	0.737	0.583	0.84	0.329	0.757	21	7	5	4	0.808	0.636
11	Combination 4	C1Q-IGFBP3	0.557	0.333	0.96	0.312	0.757	24	4	8	1	0.75	0.8
12	Combination 5	C1Q-IP10	0.727	0.833	0.64	0.367	0.703	16	10	2	9	0.889	0.526
13	Combination 6	C1Q-SELL	0.63	0.667	0.64	0.357	0.649	16	8	4	9	0.8	0.471
14	Combination 7	CD14-CLEC3B	0.777	0.667	0.92	0.436	0.838	23	8	4	2	0.852	0.8
15	Combination 8	CD14-ECM1	0.767	0.75	0.76	0.289	0.757	19	9	3	6	0.864	0.6
16	Combination 9	CD14-IGFBP3	0.49	0.167	1	0.386	0.73	25	2	10	0	0.714	1
17	Combination 10	CD14-IP10	0.64	1	0.32	0.203	0.541	8	12	0	17	1	0.414
18	Combination 11	CD14-SELL	0.617	0.333	0.92	0.394	0.73	23	4	8	2	0.742	0.667
19	Combination 12	CLEC3B-ECM1	0.827	0.833	0.84	0.297	0.838	21	10	2	4	0.913	0.714
20	Combination 13	CLEC3B-IGFBP3	0.753	0.667	0.88	0.382	0.811	22	8	4	3	0.846	0.727
21	Combination 14	CLEC3B-IP10	0.697	0.833	0.56	0.346	0.649	14	10	2	11	0.875	0.476
22	Combination 15	CLEC3B-SELL	0.79	0.833	0.64	0.233	0.703	16	10	2	9	0.889	0.526
23	Combination 16	ECM1-IGFBP3	0.79	0.75	0.76	0.261	0.757	19	9	3	6	0.864	0.6
24	Combination 17	ECM1-IP10	0.817	0.667	0.88	0.334	0.811	22	8	4	3	0.846	0.727
25	Combination 18	ECM1-SELL	0.773	0.667	0.84	0.305	0.784	21	8	4	4	0.84	0.667
26	Combination 19	IGFBP3-IP10	0.44	0.583	0.56	0.342	0.568	14	7	5	11	0.737	0.389
27	Combination 20	IGFBP3-SELL	0.447	0.583	0.56	0.332	0.568	14	7	5	11	0.737	0.389
28	Combination 21	IP10-SELL	0.473	0.833	0.36	0.395	0.514	9	10	2	16	0.818	0.385
29	Combination 22	C1Q-CD14-CLEC3B	0.763	0.583	0.88	0.39	0.784	22	7	5	3	0.815	0.7
30	Combination 23	C1Q-CD14-ECM1	0.733	0.583	0.88	0.351	0.784	22	7	5	3	0.815	0.7
31	Combination 24	C1Q-CD14-IGFBP3	0.49	0.167	1	0.385	0.73	25	2	10	0	0.714	1
32	Combination 25	C1Q-CD14-IP10	0.697	0.583	0.8	0.383	0.73	20	7	5	5	0.8	0.583
33	Combination 26	C1Q-CD14-SELL	0.62	0.333	0.96	0.411	0.757	24	4	8	1	0.75	0.8
34	Combination 27	C1Q-CLEC3B-ECM1	0.823	0.833	0.8	0.292	0.811	20	10	2	5	0.909	0.667
35	Combination 28	C1Q-CLEC3B-IGFBP3	0.757	0.667	0.88	0.382	0.811	22	8	4	3	0.846	0.727
36	Combination 29	C1Q-CLEC3B-IP10	0.733	0.5	0.92	0.387	0.784	23	6	6	2	0.793	0.75
37	Combination 30	C1Q-CLEC3B-SELL	0.843	0.917	0.68	0.198	0.757	17	11	1	8	0.944	0.579
38	Combination 31	C1Q-ECM1-IGFBP3	0.763	0.667	0.8	0.301	0.757	20	8	4	5	0.833	0.615
39	Combination 32	C1Q-ECM1-IP10	0.773	0.583	0.88	0.365	0.784	22	7	5	3	0.815	0.7
40	Combination 33	C1Q-ECM1-SELL	0.747	0.583	0.88	0.336	0.784	22	7	5	3	0.815	0.7
41	Combination 34	C1Q-IGFBP3-IP10	0.417	0.583	0.52	0.341	0.541	13	7	5	12	0.722	0.368
42	Combination 35	C1Q-IGFBP3-SELL	0.433	0.667	0.44	0.351	0.514	11	8	4	14	0.733	0.364
43	Combination 36	C1Q-IP10-SELL	0.737	0.833	0.6	0.365	0.676	15	10	2	10	0.882	0.5
44	Combination 37	CD14-CLEC3B-ECM1	0.813	0.75	0.84	0.307	0.811	21	9	3	4	0.875	0.692
45	Combination 38	CD14-CLEC3B-IGFBP3	0.753	0.667	0.88	0.384	0.811	22	8	4	3	0.846	0.727
46	Combination 39	CD14-CLEC3B-IP10	0.8	0.75	0.88	0.381	0.838	22	9	3	3	0.88	0.75
47	Combination 40	CD14-CLEC3B-SELL	0.767	0.667	0.92	0.376	0.838	23	8	4	2	0.852	0.8
48	Combination 41	CD14-ECM1-IGFBP3	0.757	0.833	0.64	0.28	0.703	16	10	2	9	0.889	0.526
49	Combination 42	CD14-ECM1-IP10	0.797	0.75	0.8	0.301	0.784	20	9	3	5	0.87	0.643
50	Combination 43	CD14-ECM1-SELL	0.747	0.667	0.8	0.3	0.757	20	8	4	5	0.833	0.615
51	Combination 44	CD14-IGFBP3-IP10	0.437	0.583	0.56	0.344	0.568	14	7	5	11	0.737	0.389
52	Combination 45	CD14-IGFBP3-SELL	0.567	0.917	0.32	0.248	0.514	8	11	1	17	0.889	0.393
53	Combination 46	CD14-IP10-SELL	0.64	1	0.32	0.208	0.541	8	12	0	17	1	0.414
54	Combination 47	CLEC3B-ECM1-IGFBP3	0.81	0.75	0.8	0.279	0.784	20	9	3	5	0.87	0.643
55	Combination 48	CLEC3B-ECM1-IP10	0.823	0.833	0.8	0.291	0.811	20	10	2	5	0.909	0.667
56	Combination 49	CLEC3B-ECM1-SELL	0.85	0.75	0.88	0.284	0.838	22	9	3	3	0.88	0.75
57	Combination 50	CLEC3B-IGFBP3-IP10	0.783	0.667	0.88	0.407	0.811	22	8	4	3	0.846	0.727
58	Combination 51	CLEC3B-IGFBP3-SELL	0.747	0.667	0.92	0.369	0.838	23	8	4	2	0.852	0.8
59	Combination 52	CLEC3B-IP10-SELL	0.823	1	0.52	0.201	0.676	13	12	0	12	1	0.5
60	Combination 53	ECM1-IGFBP3-IP10	0.817	0.667	0.84	0.311	0.784	21	8	4	4	0.84	0.667
61	Combination 54	ECM1-IGFBP3-SELL	0.77	0.667	0.84	0.303	0.784	21	8	4	4	0.84	0.667
62	Combination 55	ECM1-IP10-SELL	0.817	0.667	0.88	0.333	0.811	22	8	4	3	0.846	0.727
63	Combination 56	IGFBP3-IP10-SELL	0.43	0.583	0.56	0.342	0.568	14	7	5	11	0.737	0.389
64	Combination 57	C1Q-CD14-CLEC3B-ECM1	0.813	0.833	0.76	0.28	0.784	19	10	2	6	0.905	0.625
65	Combination 58	C1Q-CD14-CLEC3B-IGFBP3	0.767	0.667	0.88	0.377	0.811	22	8	4	3	0.846	0.727
66	Combination 59	C1Q-CD14-CLEC3B-IP10	0.76	0.667	0.8	0.334	0.757	20	8	4	5	0.833	0.615
67	Combination 60	C1Q-CD14-CLEC3B-SELL	0.85	0.833	0.76	0.207	0.784	19	10	2	6	0.905	0.625
68	Combination 61	C1Q-CD14-ECM1-IGFBP3	0.76	0.583	0.96	0.469	0.838	24	7	5	1	0.828	0.875
69	Combination 62	C1Q-CD14-ECM1-IP10	0.78	0.583	0.88	0.364	0.784	22	7	5	3	0.815	0.7
70	Combination 63	C1Q-CD14-ECM1-SELL	0.733	0.583	0.88	0.348	0.784	22	7	5	3	0.815	0.7
71	Combination 64	C1Q-CD14-IGFBP3-IP10	0.403	0.583	0.52	0.339	0.541	13	7	5	12	0.722	0.368
72	Combination 65	C1Q-CD14-IGFBP3-SELL	0.597	0.25	1	0.432	0.757	25	3	9	0	0.735	1
73	Combination 66	C1Q-CD14-IP10-SELL	0.693	0.583	0.8	0.383	0.73	20	7	5	5	0.8	0.583
74	Combination 67	C1Q-CLEC3B-ECM1-IGFBP3	0.82	0.833	0.72	0.251	0.757	18	10	2	7	0.9	0.588
75	Combination 68	C1Q-CLEC3B-ECM1-IP10	0.823	0.833	0.8	0.291	0.811	20	10	2	5	0.909	0.667
76	Combination 69	C1Q-CLEC3B-ECM1-SELL	0.853	0.75	0.88	0.287	0.838	22	9	3	3	0.88	0.75
77	Combination 70	C1Q-CLEC3B-IGFBP3-IP10	0.77	0.667	0.88	0.387	0.811	22	8	4	3	0.846	0.727
78	Combination 71	C1Q-CLEC3B-IGFBP3-SELL	0.8	0.667	0.92	0.359	0.838	23	8	4	2	0.852	0.8
79	Combination 72	C1Q-CLEC3B-IP10-SELL	0.877	0.75	0.88	0.368	0.838	22	9	3	3	0.88	0.75
80	Combination 73	C1Q-ECM1-IGFBP3-IP10	0.8	0.667	0.84	0.326	0.784	21	8	4	4	0.84	0.667
81	Combination 74	C1Q-ECM1-IGFBP3-SELL	0.773	0.667	0.84	0.312	0.784	21	8	4	4	0.84	0.667
82	Combination 75	C1Q-ECM1-IP10-SELL	0.773	0.583	0.88	0.357	0.784	22	7	5	3	0.815	0.7
83	Combination 76	C1Q-IGFBP3-IP10-SELL	0.41	0.583	0.56	0.342	0.568	14	7	5	11	0.737	0.389
84	Combination 77	CD14-CLEC3B-ECM1-IGFBP3	0.817	0.667	1	0.493	0.892	25	8	4	0	0.862	1
85	Combination 78	CD14-CLEC3B-ECM1-IP10	0.817	0.833	0.8	0.311	0.811	20	10	2	5	0.909	0.667
86	Combination 79	CD14-CLEC3B-ECM1-SELL	0.833	0.917	0.64	0.196	0.73	16	11	1	9	0.941	0.55
87	Combination 80	CD14-CLEC3B-IGFBP3-IP10	0.777	0.667	0.88	0.406	0.811	22	8	4	3	0.846	0.727
88	Combination 81	CD14-CLEC3B-IGFBP3-SELL	0.753	0.667	0.92	0.364	0.838	23	8	4	2	0.852	0.8
89	Combination 82	CD14-CLEC3B-IP10-SELL	0.843	0.833	0.8	0.287	0.811	20	10	2	5	0.909	0.667
90	Combination 83	CD14-ECM1-IGFBP3-IP10	0.8	0.833	0.68	0.275	0.73	17	10	2	8	0.895	0.556
91	Combination 84	CD14-ECM1-IGFBP3-SELL	0.757	0.5	0.96	0.554	0.811	24	6	6	1	0.8	0.857
92	Combination 85	CD14-ECM1-IP10-SELL	0.807	0.75	0.8	0.3	0.784	20	9	3	5	0.87	0.643
93	Combination 86	CD14-IGFBP3-IP10-SELL	0.43	0.583	0.56	0.345	0.568	14	7	5	11	0.737	0.389
94	Combination 87	CLEC3B-ECM1-IGFBP3-IP10	0.823	0.833	0.76	0.275	0.784	19	10	2	6	0.905	0.625
95	Combination 88	CLEC3B-ECM1-IGFBP3-SELL	0.847	0.75	0.84	0.257	0.811	21	9	3	4	0.875	0.692
96	Combination 89	CLEC3B-ECM1-IP10-SELL	0.87	0.833	0.84	0.272	0.838	21	10	2	4	0.913	0.714
97	Combination 90	CLEC3B-IGFBP3-IP10-SELL	0.83	0.75	0.92	0.364	0.865	23	9	3	2	0.885	0.818
98	Combination 91	ECM1-IGFBP3-IP10-SELL	0.81	0.917	0.6	0.265	0.703	15	11	1	10	0.938	0.524
99	Combination 92	C1Q-CD14-CLEC3B-ECM1-IGFBP3	0.817	0.667	1	0.488	0.892	25	8	4	0	0.862	1
100	Combination 93	C1Q-CD14-CLEC3B-ECM1-IP10	0.817	0.833	0.8	0.316	0.811	20	10	2	5	0.909	0.667
101	Combination 94	C1Q-CD14-CLEC3B-ECM1-SELL	0.847	0.667	0.92	0.319	0.838	23	8	4	2	0.852	0.8
102	Combination 95	C1Q-CD14-CLEC3B-IGFBP3-IP10	0.77	0.667	0.88	0.389	0.811	22	8	4	3	0.846	0.727
103	Combination 96	C1Q-CD14-CLEC3B-IGFBP3-SELL	0.79	0.75	0.8	0.277	0.784	20	9	3	5	0.87	0.643
104	Combination 97	C1Q-CD14-CLEC3B-IP10-SELL	0.873	0.75	0.88	0.371	0.838	22	9	3	3	0.88	0.75
105	Combination 98	C1Q-CD14-ECM1-IGFBP3-IP10	0.797	0.583	1	0.52	0.865	25	7	5	0	0.833	1
106	Combination 99	C1Q-CD14-ECM1-IGFBP3-SELL	0.773	0.583	1	0.533	0.865	25	7	5	0	0.833	1
107	Combination 100	C1Q-CD14-ECM1-IP10-SELL	0.77	0.583	0.88	0.358	0.784	22	7	5	3	0.815	0.7
108	Combination 101	C1Q-CD14-IGFBP3-IP10-SELL	0.413	0.583	0.56	0.34	0.568	14	7	5	11	0.737	0.389
109	Combination 102	C1Q-CLEC3B-ECM1-IGFBP3-IP10	0.827	0.833	0.76	0.28	0.784	19	10	2	6	0.905	0.625
110	Combination 103	C1Q-CLEC3B-ECM1-IGFBP3-SELL	0.837	0.75	0.8	0.254	0.784	20	9	3	5	0.87	0.643
111	Combination 104	C1Q-CLEC3B-ECM1-IP10-SELL	0.877	0.833	0.84	0.28	0.838	21	10	2	4	0.913	0.714
112	Combination 105	C1Q-CLEC3B-IGFBP3-IP10-SELL	0.857	0.75	0.92	0.381	0.865	23	9	3	2	0.885	0.818
113	Combination 106	C1Q-ECM1-IGFBP3-IP10-SELL	0.8	0.667	0.84	0.325	0.784	21	8	4	4	0.84	0.667
114	Combination 107	CD14-CLEC3B-ECM1-IGFBP3-IP10	0.807	0.667	0.92	0.426	0.838	23	8	4	2	0.852	0.8
115	Combination 108	CD14-CLEC3B-ECM1-IGFBP3-SELL	0.823	0.667	0.96	0.492	0.865	24	8	4	1	0.857	0.889
116	Combination 109	CD14-CLEC3B-ECM1-IP10-SELL	0.883	0.833	0.84	0.261	0.838	21	10	2	4	0.913	0.714
117	Combination 110	CD14-CLEC3B-IGFBP3-IP10-SELL	0.833	0.75	0.92	0.356	0.865	23	9	3	2	0.885	0.818
118	Combination 111	CD14-ECM1-IGFBP3-IP10-SELL	0.8	0.833	0.68	0.274	0.73	17	10	2	8	0.895	0.556
119	Combination 112	CLEC3B-ECM1-IGFBP3-IP10-SELL	0.86	0.833	0.8	0.256	0.811	20	10	2	5	0.909	0.667
120	Combination 113	C1Q-CD14-CLEC3B-ECM1-IGFBP3-IP10	0.813	0.667	0.96	0.444	0.865	24	8	4	1	0.857	0.889
121	Combination 114	C1Q-CD14-CLEC3B-ECM1-IGFBP3-SELL	0.823	0.667	0.96	0.493	0.865	24	8	4	1	0.857	0.889
122	Combination 115	C1Q-CD14-CLEC3B-ECM1-IP10-SELL	0.873	0.75	0.92	0.369	0.865	23	9	3	2	0.885	0.818
123	Combination 116	C1Q-CD14-CLEC3B-IGFBP3-IP10-SELL	0.85	0.75	0.88	0.329	0.838	22	9	3	3	0.88	0.75
124	Combination 117	C1Q-CD14-ECM1-IGFBP3-IP10-SELL	0.793	0.583	0.92	0.471	0.811	23	7	5	2	0.821	0.778
125	Combination 118	C1Q-CLEC3B-ECM1-IGFBP3-IP10-SELL	0.86	0.833	0.84	0.271	0.838	21	10	2	4	0.913	0.714
126	Combination 119	CD14-CLEC3B-ECM1-IGFBP3-IP10-SELL	0.867	0.667	0.96	0.491	0.865	24	8	4	1	0.857	0.889
127	Combination 120	C1Q-CD14-CLEC3B-ECM1-IGFBP3-IP10-SELL	0.87	0.75	0.88	0.362	0.838	22	9	3	3	0.88	0.75

## Sheet: Supplementary table 6
Supplementary table 6: Performance of biomarker combinations to distinguish high-grade and low-grade smear positive
		Markers	AUC	SE	SP	CutOff	ACC	TN	TP	FN	FP	NPV	PPV
1	CLEC3B	CLEC3B	0.62	0.4	0.9	0.711	0.6	9	6	9	1	0.5	0.857
2	ECM1	ECM2	0.453	0.467	0.7	0.626	0.56	7	7	8	3	0.467	0.7
3	SELL	SELL	0.733	0.533	0.9	0.682	0.68	9	8	7	1	0.562	0.889
4	IGFBP3	IGFBP4	0.7	0.733	0.7	0.531	0.72	7	11	4	3	0.636	0.786
5	IP10	IP11	0.673	0.867	0.6	0.535	0.76	6	13	2	4	0.75	0.765
6	CD14	CD15	0.653	0.733	0.7	0.592	0.72	7	11	4	3	0.636	0.786
7	C1Q	C1Q	0.553	0.667	0.6	0.575	0.64	6	10	5	4	0.545	0.714
8	Combination 1	C1Q-CD14	0.627	0.933	0.4	0.458	0.72	4	14	1	6	0.8	0.7
9	Combination 2	C1Q-CLEC3B	0.387	1	0.1	0.787	0.64	1	15	0	9	1	0.625
10	Combination 3	C1Q-ECM1	0.627	0.533	0.9	0.614	0.68	9	8	7	1	0.562	0.889
11	Combination 4	C1Q-IGFBP3	0.74	0.733	0.8	0.608	0.76	8	11	4	2	0.667	0.846
12	Combination 5	C1Q-IP10	0.64	0.733	0.7	0.544	0.72	7	11	4	3	0.636	0.786
13	Combination 6	C1Q-SELL	0.733	0.533	0.9	0.651	0.68	9	8	7	1	0.562	0.889
14	Combination 7	CD14-CLEC3B	0.68	0.8	0.6	0.551	0.72	6	12	3	4	0.667	0.75
15	Combination 8	CD14-ECM1	0.647	0.6	0.7	0.641	0.64	7	9	6	3	0.538	0.75
16	Combination 9	CD14-IGFBP3	0.773	0.6	0.9	0.706	0.72	9	9	6	1	0.6	0.9
17	Combination 10	CD14-IP10	0.64	0.8	0.6	0.557	0.72	6	12	3	4	0.667	0.75
18	Combination 11	CD14-SELL	0.72	0.533	0.9	0.651	0.68	9	8	7	1	0.562	0.889
19	Combination 12	CLEC3B-ECM1	0.673	0.667	0.7	0.574	0.68	7	10	5	3	0.583	0.769
20	Combination 13	CLEC3B-IGFBP3	0.693	0.8	0.6	0.492	0.72	6	12	3	4	0.667	0.75
21	Combination 14	CLEC3B-IP10	0.607	0.4	0.9	0.701	0.6	9	6	9	1	0.5	0.857
22	Combination 15	CLEC3B-SELL	0.747	0.533	0.9	0.684	0.68	9	8	7	1	0.562	0.889
23	Combination 16	ECM1-IGFBP3	0.707	0.533	0.9	0.668	0.68	9	8	7	1	0.562	0.889
24	Combination 17	ECM1-IP10	0.58	0.467	0.8	0.583	0.6	8	7	8	2	0.5	0.778
25	Combination 18	ECM1-SELL	0.707	0.6	0.9	0.585	0.72	9	9	6	1	0.6	0.9
26	Combination 19	IGFBP3-IP10	0.727	0.8	0.7	0.561	0.76	7	12	3	3	0.7	0.8
27	Combination 20	IGFBP3-SELL	0.727	0.6	0.9	0.7	0.72	9	9	6	1	0.6	0.9
28	Combination 21	IP10-SELL	0.827	0.667	0.9	0.537	0.76	9	10	5	1	0.643	0.909
29	Combination 22	C1Q-CD14-CLEC3B	0.68	0.667	0.7	0.609	0.68	7	10	5	3	0.583	0.769
30	Combination 23	C1Q-CD14-ECM1	0.647	0.933	0.4	0.471	0.72	4	14	1	6	0.8	0.7
31	Combination 24	C1Q-CD14-IGFBP3	0.773	0.733	0.8	0.572	0.76	8	11	4	2	0.667	0.846
32	Combination 25	C1Q-CD14-IP10	0.627	0.933	0.4	0.458	0.72	4	14	1	6	0.8	0.7
33	Combination 26	C1Q-CD14-SELL	0.74	0.667	0.8	0.5	0.72	8	10	5	2	0.615	0.833
34	Combination 27	C1Q-CLEC3B-ECM1	0.653	0.533	0.9	0.694	0.68	9	8	7	1	0.562	0.889
35	Combination 28	C1Q-CLEC3B-IGFBP3	0.733	0.733	0.8	0.604	0.76	8	11	4	2	0.667	0.846
36	Combination 29	C1Q-CLEC3B-IP10	0.613	0.4	0.9	0.686	0.6	9	6	9	1	0.5	0.857
37	Combination 30	C1Q-CLEC3B-SELL	0.7	0.533	0.9	0.663	0.68	9	8	7	1	0.562	0.889
38	Combination 31	C1Q-ECM1-IGFBP3	0.74	0.733	0.8	0.595	0.76	8	11	4	2	0.667	0.846
39	Combination 32	C1Q-ECM1-IP10	0.593	0.533	0.8	0.579	0.64	8	8	7	2	0.533	0.8
40	Combination 33	C1Q-ECM1-SELL	0.72	0.533	0.9	0.648	0.68	9	8	7	1	0.562	0.889
41	Combination 34	C1Q-IGFBP3-IP10	0.76	0.733	0.8	0.624	0.76	8	11	4	2	0.667	0.846
42	Combination 35	C1Q-IGFBP3-SELL	0.747	0.733	0.8	0.523	0.76	8	11	4	2	0.667	0.846
43	Combination 36	C1Q-IP10-SELL	0.84	0.733	0.9	0.513	0.8	9	11	4	1	0.692	0.917
44	Combination 37	CD14-CLEC3B-ECM1	0.687	0.8	0.6	0.548	0.72	6	12	3	4	0.667	0.75
45	Combination 38	CD14-CLEC3B-IGFBP3	0.747	0.6	0.8	0.645	0.68	8	9	6	2	0.571	0.818
46	Combination 39	CD14-CLEC3B-IP10	0.673	0.533	0.8	0.641	0.64	8	8	7	2	0.533	0.8
47	Combination 40	CD14-CLEC3B-SELL	0.7	0.533	0.9	0.635	0.68	9	8	7	1	0.562	0.889
48	Combination 41	CD14-ECM1-IGFBP3	0.753	0.667	0.8	0.613	0.72	8	10	5	2	0.615	0.833
49	Combination 42	CD14-ECM1-IP10	0.64	0.733	0.6	0.596	0.68	6	11	4	4	0.6	0.733
50	Combination 43	CD14-ECM1-SELL	0.74	0.6	0.9	0.551	0.72	9	9	6	1	0.6	0.9
51	Combination 44	CD14-IGFBP3-IP10	0.787	0.8	0.7	0.561	0.76	7	12	3	3	0.7	0.8
52	Combination 45	CD14-IGFBP3-SELL	0.72	0.6	0.9	0.665	0.72	9	9	6	1	0.6	0.9
53	Combination 46	CD14-IP10-SELL	0.833	0.733	0.9	0.555	0.8	9	11	4	1	0.692	0.917
54	Combination 47	CLEC3B-ECM1-IGFBP3	0.7	0.533	0.9	0.667	0.68	9	8	7	1	0.562	0.889
55	Combination 48	CLEC3B-ECM1-IP10	0.653	0.933	0.4	0.534	0.72	4	14	1	6	0.8	0.7
56	Combination 49	CLEC3B-ECM1-SELL	0.707	0.6	0.9	0.582	0.72	9	9	6	1	0.6	0.9
57	Combination 50	CLEC3B-IGFBP3-IP10	0.72	0.8	0.7	0.569	0.76	7	12	3	3	0.7	0.8
58	Combination 51	CLEC3B-IGFBP3-SELL	0.74	0.6	0.9	0.699	0.72	9	9	6	1	0.6	0.9
59	Combination 52	CLEC3B-IP10-SELL	0.813	0.667	0.9	0.552	0.76	9	10	5	1	0.643	0.909
60	Combination 53	ECM1-IGFBP3-IP10	0.74	0.8	0.7	0.572	0.76	7	12	3	3	0.7	0.8
61	Combination 54	ECM1-IGFBP3-SELL	0.733	0.6	0.9	0.624	0.72	9	9	6	1	0.6	0.9
62	Combination 55	ECM1-IP10-SELL	0.833	0.8	0.8	0.49	0.8	8	12	3	2	0.727	0.857
63	Combination 56	IGFBP3-IP10-SELL	0.853	0.733	0.9	0.529	0.8	9	11	4	1	0.692	0.917
64	Combination 57	C1Q-CD14-CLEC3B-ECM1	0.687	0.867	0.5	0.538	0.72	5	13	2	5	0.714	0.722
65	Combination 58	C1Q-CD14-CLEC3B-IGFBP3	0.753	0.733	0.8	0.571	0.76	8	11	4	2	0.667	0.846
66	Combination 59	C1Q-CD14-CLEC3B-IP10	0.7	0.6	0.8	0.64	0.68	8	9	6	2	0.571	0.818
67	Combination 60	C1Q-CD14-CLEC3B-SELL	0.74	0.533	0.9	0.673	0.68	9	8	7	1	0.562	0.889
68	Combination 61	C1Q-CD14-ECM1-IGFBP3	0.773	0.733	0.8	0.579	0.76	8	11	4	2	0.667	0.846
69	Combination 62	C1Q-CD14-ECM1-IP10	0.627	0.933	0.4	0.471	0.72	4	14	1	6	0.8	0.7
70	Combination 63	C1Q-CD14-ECM1-SELL	0.747	0.667	0.8	0.502	0.72	8	10	5	2	0.615	0.833
71	Combination 64	C1Q-CD14-IGFBP3-IP10	0.773	0.733	0.8	0.618	0.76	8	11	4	2	0.667	0.846
72	Combination 65	C1Q-CD14-IGFBP3-SELL	0.773	0.733	0.8	0.504	0.76	8	11	4	2	0.667	0.846
73	Combination 66	C1Q-CD14-IP10-SELL	0.833	0.733	0.9	0.558	0.8	9	11	4	1	0.692	0.917
74	Combination 67	C1Q-CLEC3B-ECM1-IGFBP3	0.733	0.733	0.8	0.597	0.76	8	11	4	2	0.667	0.846
75	Combination 68	C1Q-CLEC3B-ECM1-IP10	0.667	0.467	0.9	0.688	0.64	9	7	8	1	0.529	0.875
76	Combination 69	C1Q-CLEC3B-ECM1-SELL	0.713	0.533	0.9	0.675	0.68	9	8	7	1	0.562	0.889
77	Combination 70	C1Q-CLEC3B-IGFBP3-IP10	0.76	0.733	0.8	0.633	0.76	8	11	4	2	0.667	0.846
78	Combination 71	C1Q-CLEC3B-IGFBP3-SELL	0.753	0.733	0.8	0.525	0.76	8	11	4	2	0.667	0.846
79	Combination 72	C1Q-CLEC3B-IP10-SELL	0.82	0.733	0.9	0.538	0.8	9	11	4	1	0.692	0.917
80	Combination 73	C1Q-ECM1-IGFBP3-IP10	0.767	0.733	0.8	0.629	0.76	8	11	4	2	0.667	0.846
81	Combination 74	C1Q-ECM1-IGFBP3-SELL	0.747	0.733	0.8	0.521	0.76	8	11	4	2	0.667	0.846
82	Combination 75	C1Q-ECM1-IP10-SELL	0.84	0.733	0.9	0.512	0.8	9	11	4	1	0.692	0.917
83	Combination 76	C1Q-IGFBP3-IP10-SELL	0.847	0.8	0.8	0.491	0.8	8	12	3	2	0.727	0.857
84	Combination 77	CD14-CLEC3B-ECM1-IGFBP3	0.767	0.667	0.8	0.615	0.72	8	10	5	2	0.615	0.833
85	Combination 78	CD14-CLEC3B-ECM1-IP10	0.66	0.867	0.5	0.551	0.72	5	13	2	5	0.714	0.722
86	Combination 79	CD14-CLEC3B-ECM1-SELL	0.707	0.667	0.8	0.492	0.72	8	10	5	2	0.615	0.833
87	Combination 80	CD14-CLEC3B-IGFBP3-IP10	0.733	0.733	0.7	0.616	0.72	7	11	4	3	0.636	0.786
88	Combination 81	CD14-CLEC3B-IGFBP3-SELL	0.74	0.6	0.9	0.675	0.72	9	9	6	1	0.6	0.9
89	Combination 82	CD14-CLEC3B-IP10-SELL	0.827	0.733	0.9	0.56	0.8	9	11	4	1	0.692	0.917
90	Combination 83	CD14-ECM1-IGFBP3-IP10	0.767	0.8	0.7	0.595	0.76	7	12	3	3	0.7	0.8
91	Combination 84	CD14-ECM1-IGFBP3-SELL	0.753	0.6	0.9	0.68	0.72	9	9	6	1	0.6	0.9
92	Combination 85	CD14-ECM1-IP10-SELL	0.833	0.733	0.9	0.557	0.8	9	11	4	1	0.692	0.917
93	Combination 86	CD14-IGFBP3-IP10-SELL	0.873	0.8	0.9	0.494	0.84	9	12	3	1	0.75	0.923
94	Combination 87	CLEC3B-ECM1-IGFBP3-IP10	0.747	0.8	0.7	0.571	0.76	7	12	3	3	0.7	0.8
95	Combination 88	CLEC3B-ECM1-IGFBP3-SELL	0.733	0.6	0.9	0.582	0.72	9	9	6	1	0.6	0.9
96	Combination 89	CLEC3B-ECM1-IP10-SELL	0.84	0.733	0.9	0.537	0.8	9	11	4	1	0.692	0.917
97	Combination 90	CLEC3B-IGFBP3-IP10-SELL	0.86	0.867	0.8	0.468	0.84	8	13	2	2	0.8	0.867
98	Combination 91	ECM1-IGFBP3-IP10-SELL	0.853	0.733	0.9	0.534	0.8	9	11	4	1	0.692	0.917
99	Combination 92	C1Q-CD14-CLEC3B-ECM1-IGFBP3	0.767	0.733	0.8	0.575	0.76	8	11	4	2	0.667	0.846
100	Combination 93	C1Q-CD14-CLEC3B-ECM1-IP10	0.707	0.6	0.8	0.638	0.68	8	9	6	2	0.571	0.818
101	Combination 94	C1Q-CD14-CLEC3B-ECM1-SELL	0.74	0.533	0.9	0.677	0.68	9	8	7	1	0.562	0.889
102	Combination 95	C1Q-CD14-CLEC3B-IGFBP3-IP10	0.78	0.733	0.8	0.611	0.76	8	11	4	2	0.667	0.846
103	Combination 96	C1Q-CD14-CLEC3B-IGFBP3-SELL	0.773	0.733	0.8	0.503	0.76	8	11	4	2	0.667	0.846
104	Combination 97	C1Q-CD14-CLEC3B-IP10-SELL	0.827	0.733	0.9	0.559	0.8	9	11	4	1	0.692	0.917
105	Combination 98	C1Q-CD14-ECM1-IGFBP3-IP10	0.773	0.733	0.8	0.62	0.76	8	11	4	2	0.667	0.846
106	Combination 99	C1Q-CD14-ECM1-IGFBP3-SELL	0.773	0.733	0.8	0.498	0.76	8	11	4	2	0.667	0.846
107	Combination 100	C1Q-CD14-ECM1-IP10-SELL	0.833	0.733	0.9	0.559	0.8	9	11	4	1	0.692	0.917
108	Combination 101	C1Q-CD14-IGFBP3-IP10-SELL	0.86	0.8	0.9	0.522	0.84	9	12	3	1	0.75	0.923
109	Combination 102	C1Q-CLEC3B-ECM1-IGFBP3-IP10	0.767	0.733	0.8	0.629	0.76	8	11	4	2	0.667	0.846
110	Combination 103	C1Q-CLEC3B-ECM1-IGFBP3-SELL	0.747	0.733	0.8	0.523	0.76	8	11	4	2	0.667	0.846
111	Combination 104	C1Q-CLEC3B-ECM1-IP10-SELL	0.84	0.733	0.9	0.537	0.8	9	11	4	1	0.692	0.917
112	Combination 105	C1Q-CLEC3B-IGFBP3-IP10-SELL	0.833	0.8	0.8	0.49	0.8	8	12	3	2	0.727	0.857
113	Combination 106	C1Q-ECM1-IGFBP3-IP10-SELL	0.84	0.8	0.8	0.488	0.8	8	12	3	2	0.727	0.857
114	Combination 107	CD14-CLEC3B-ECM1-IGFBP3-IP10	0.767	0.8	0.7	0.595	0.76	7	12	3	3	0.7	0.8
115	Combination 108	CD14-CLEC3B-ECM1-IGFBP3-SELL	0.76	0.6	0.9	0.679	0.72	9	9	6	1	0.6	0.9
116	Combination 109	CD14-CLEC3B-ECM1-IP10-SELL	0.827	0.733	0.9	0.554	0.8	9	11	4	1	0.692	0.917
117	Combination 110	CD14-CLEC3B-IGFBP3-IP10-SELL	0.867	0.867	0.8	0.485	0.84	8	13	2	2	0.8	0.867
118	Combination 111	CD14-ECM1-IGFBP3-IP10-SELL	0.873	0.8	0.9	0.501	0.84	9	12	3	1	0.75	0.923
119	Combination 112	CLEC3B-ECM1-IGFBP3-IP10-SELL	0.853	0.867	0.8	0.47	0.84	8	13	2	2	0.8	0.867
120	Combination 113	C1Q-CD14-CLEC3B-ECM1-IGFBP3-IP10	0.773	0.733	0.8	0.617	0.76	8	11	4	2	0.667	0.846
121	Combination 114	C1Q-CD14-CLEC3B-ECM1-IGFBP3-SELL	0.773	0.733	0.8	0.496	0.76	8	11	4	2	0.667	0.846
122	Combination 115	C1Q-CD14-CLEC3B-ECM1-IP10-SELL	0.833	0.733	0.9	0.556	0.8	9	11	4	1	0.692	0.917
123	Combination 116	C1Q-CD14-CLEC3B-IGFBP3-IP10-SELL	0.86	0.8	0.9	0.522	0.84	9	12	3	1	0.75	0.923
124	Combination 117	C1Q-CD14-ECM1-IGFBP3-IP10-SELL	0.86	0.8	0.9	0.52	0.84	9	12	3	1	0.75	0.923
125	Combination 118	C1Q-CLEC3B-ECM1-IGFBP3-IP10-SELL	0.847	0.733	0.9	0.543	0.8	9	11	4	1	0.692	0.917
126	Combination 119	CD14-CLEC3B-ECM1-IGFBP3-IP10-SELL	0.867	0.867	0.8	0.484	0.84	8	13	2	2	0.8	0.867
127	Combination 120	C1Q-CD14-CLEC3B-ECM1-IGFBP3-IP10-SELL	0.853	0.8	0.9	0.514	0.84	9	12	3	1	0.75	0.923

## Sheet: Supplementary table 7
Supplementary table 7: Performance of biomarker combinations to distinguish high-grade and negative smear positive
		Markers	AUC	SE	SP	CutOff	ACC	TN	TP	FN	FP	NPV	PPV
1	CLEC3B	CLEC3B	0.627	0.733	0.6	0.559	0.68	6	11	4	4	0.6	0.733
2	ECM1	ECM2	0.56	0.533	0.7	0.584	0.6	7	8	7	3	0.5	0.727
3	SELL	SELL	0.64	0.733	0.6	0.5	0.68	6	11	4	4	0.6	0.733
4	IGFBP3	IGFBP4	0.693	0.467	1	0.719	0.68	10	7	8	0	0.556	1
5	IP10	IP11	0.683	0.8	0.6	0.476	0.72	6	12	3	4	0.667	0.75
6	CD14	CD15	0.66	0.8	0.6	0.512	0.72	6	12	3	4	0.667	0.75
7	C1Q	C1Q	0.46	0.467	0.7	0.614	0.56	7	7	8	3	0.467	0.7
8	Combination 1	C1Q-CD14	0.727	0.8	0.6	0.525	0.72	6	12	3	4	0.667	0.75
9	Combination 2	C1Q-CLEC3B	0.6	0.667	0.6	0.583	0.64	6	10	5	4	0.545	0.714
10	Combination 3	C1Q-ECM1	0.653	0.933	0.6	0.573	0.8	6	14	1	4	0.857	0.778
11	Combination 4	C1Q-IGFBP3	0.713	0.733	0.9	0.635	0.8	9	11	4	1	0.692	0.917
12	Combination 5	C1Q-IP10	0.693	0.533	0.9	0.514	0.68	9	8	7	1	0.562	0.889
13	Combination 6	C1Q-SELL	0.647	0.4	1	0.732	0.64	10	6	9	0	0.526	1
14	Combination 7	CD14-CLEC3B	0.68	0.867	0.6	0.484	0.76	6	13	2	4	0.75	0.765
15	Combination 8	CD14-ECM1	0.647	0.8	0.6	0.502	0.72	6	12	3	4	0.667	0.75
16	Combination 9	CD14-IGFBP3	0.66	0.8	0.6	0.486	0.72	6	12	3	4	0.667	0.75
17	Combination 10	CD14-IP10	0.72	0.533	0.9	0.662	0.68	9	8	7	1	0.562	0.889
18	Combination 11	CD14-SELL	0.653	0.8	0.6	0.498	0.72	6	12	3	4	0.667	0.75
19	Combination 12	CLEC3B-ECM1	0.62	0.733	0.6	0.541	0.68	6	11	4	4	0.6	0.733
20	Combination 13	CLEC3B-IGFBP3	0.687	0.667	0.8	0.675	0.72	8	10	5	2	0.615	0.833
21	Combination 14	CLEC3B-IP10	0.713	0.667	0.8	0.54	0.72	8	10	5	2	0.615	0.833
22	Combination 15	CLEC3B-SELL	0.7	0.4	1	0.722	0.64	10	6	9	0	0.526	1
23	Combination 16	ECM1-IGFBP3	0.68	0.467	1	0.726	0.68	10	7	8	0	0.556	1
24	Combination 17	ECM1-IP10	0.767	1	0.5	0.443	0.8	5	15	0	5	1	0.75
25	Combination 18	ECM1-SELL	0.673	0.667	0.7	0.585	0.68	7	10	5	3	0.583	0.769
26	Combination 19	IGFBP3-IP10	0.66	0.6	0.8	0.635	0.68	8	9	6	2	0.571	0.818
27	Combination 20	IGFBP3-SELL	0.693	0.467	1	0.72	0.68	10	7	8	0	0.556	1
28	Combination 21	IP10-SELL	0.753	0.533	0.9	0.584	0.68	9	8	7	1	0.562	0.889
29	Combination 22	C1Q-CD14-CLEC3B	0.733	0.733	0.8	0.569	0.76	8	11	4	2	0.667	0.846
30	Combination 23	C1Q-CD14-ECM1	0.74	0.667	0.8	0.58	0.72	8	10	5	2	0.615	0.833
31	Combination 24	C1Q-CD14-IGFBP3	0.747	0.733	0.8	0.547	0.76	8	11	4	2	0.667	0.846
32	Combination 25	C1Q-CD14-IP10	0.8	0.8	0.8	0.531	0.8	8	12	3	2	0.727	0.857
33	Combination 26	C1Q-CD14-SELL	0.747	0.733	0.8	0.551	0.76	8	11	4	2	0.667	0.846
34	Combination 27	C1Q-CLEC3B-ECM1	0.64	0.667	0.7	0.572	0.68	7	10	5	3	0.583	0.769
35	Combination 28	C1Q-CLEC3B-IGFBP3	0.713	0.733	0.9	0.631	0.8	9	11	4	1	0.692	0.917
36	Combination 29	C1Q-CLEC3B-IP10	0.7	0.533	0.9	0.537	0.68	9	8	7	1	0.562	0.889
37	Combination 30	C1Q-CLEC3B-SELL	0.653	0.4	1	0.726	0.64	10	6	9	0	0.526	1
38	Combination 31	C1Q-ECM1-IGFBP3	0.727	0.667	0.9	0.639	0.76	9	10	5	1	0.643	0.909
39	Combination 32	C1Q-ECM1-IP10	0.773	0.8	0.8	0.491	0.8	8	12	3	2	0.727	0.857
40	Combination 33	C1Q-ECM1-SELL	0.667	0.733	0.6	0.502	0.68	6	11	4	4	0.6	0.733
41	Combination 34	C1Q-IGFBP3-IP10	0.713	0.733	0.9	0.588	0.8	9	11	4	1	0.692	0.917
42	Combination 35	C1Q-IGFBP3-SELL	0.713	0.667	0.9	0.615	0.76	9	10	5	1	0.643	0.909
43	Combination 36	C1Q-IP10-SELL	0.68	0.533	0.9	0.516	0.68	9	8	7	1	0.562	0.889
44	Combination 37	CD14-CLEC3B-ECM1	0.673	0.8	0.6	0.499	0.72	6	12	3	4	0.667	0.75
45	Combination 38	CD14-CLEC3B-IGFBP3	0.68	0.8	0.6	0.516	0.72	6	12	3	4	0.667	0.75
46	Combination 39	CD14-CLEC3B-IP10	0.747	0.933	0.7	0.457	0.84	7	14	1	3	0.875	0.824
47	Combination 40	CD14-CLEC3B-SELL	0.673	0.933	0.5	0.441	0.76	5	14	1	5	0.833	0.737
48	Combination 41	CD14-ECM1-IGFBP3	0.673	0.8	0.6	0.482	0.72	6	12	3	4	0.667	0.75
49	Combination 42	CD14-ECM1-IP10	0.727	0.867	0.6	0.44	0.76	6	13	2	4	0.75	0.765
50	Combination 43	CD14-ECM1-SELL	0.653	0.8	0.6	0.513	0.72	6	12	3	4	0.667	0.75
51	Combination 44	CD14-IGFBP3-IP10	0.66	0.8	0.6	0.456	0.72	6	12	3	4	0.667	0.75
52	Combination 45	CD14-IGFBP3-SELL	0.667	0.8	0.6	0.488	0.72	6	12	3	4	0.667	0.75
53	Combination 46	CD14-IP10-SELL	0.74	0.8	0.8	0.508	0.8	8	12	3	2	0.727	0.857
54	Combination 47	CLEC3B-ECM1-IGFBP3	0.693	0.8	0.6	0.544	0.72	6	12	3	4	0.667	0.75
55	Combination 48	CLEC3B-ECM1-IP10	0.753	0.867	0.6	0.461	0.76	6	13	2	4	0.75	0.765
56	Combination 49	CLEC3B-ECM1-SELL	0.687	0.4	1	0.724	0.64	10	6	9	0	0.526	1
57	Combination 50	CLEC3B-IGFBP3-IP10	0.72	0.867	0.6	0.474	0.76	6	13	2	4	0.75	0.765
58	Combination 51	CLEC3B-IGFBP3-SELL	0.707	0.867	0.5	0.46	0.72	5	13	2	5	0.714	0.722
59	Combination 52	CLEC3B-IP10-SELL	0.707	0.933	0.5	0.445	0.76	5	14	1	5	0.833	0.737
60	Combination 53	ECM1-IGFBP3-IP10	0.673	0.6	0.9	0.671	0.72	9	9	6	1	0.6	0.9
61	Combination 54	ECM1-IGFBP3-SELL	0.687	0.467	1	0.726	0.68	10	7	8	0	0.556	1
62	Combination 55	ECM1-IP10-SELL	0.76	0.8	0.7	0.467	0.76	7	12	3	3	0.7	0.8
63	Combination 56	IGFBP3-IP10-SELL	0.707	0.8	0.7	0.498	0.76	7	12	3	3	0.7	0.8
64	Combination 57	C1Q-CD14-CLEC3B-ECM1	0.747	0.733	0.8	0.576	0.76	8	11	4	2	0.667	0.846
65	Combination 58	C1Q-CD14-CLEC3B-IGFBP3	0.733	0.733	0.8	0.566	0.76	8	11	4	2	0.667	0.846
66	Combination 59	C1Q-CD14-CLEC3B-IP10	0.787	0.6	0.9	0.639	0.72	9	9	6	1	0.6	0.9
67	Combination 60	C1Q-CD14-CLEC3B-SELL	0.753	0.8	0.7	0.509	0.76	7	12	3	3	0.7	0.8
68	Combination 61	C1Q-CD14-ECM1-IGFBP3	0.747	0.733	0.8	0.546	0.76	8	11	4	2	0.667	0.846
69	Combination 62	C1Q-CD14-ECM1-IP10	0.8	0.733	0.8	0.567	0.76	8	11	4	2	0.667	0.846
70	Combination 63	C1Q-CD14-ECM1-SELL	0.747	0.733	0.8	0.552	0.76	8	11	4	2	0.667	0.846
71	Combination 64	C1Q-CD14-IGFBP3-IP10	0.78	0.733	0.9	0.59	0.8	9	11	4	1	0.692	0.917
72	Combination 65	C1Q-CD14-IGFBP3-SELL	0.747	0.733	0.8	0.545	0.76	8	11	4	2	0.667	0.846
73	Combination 66	C1Q-CD14-IP10-SELL	0.793	0.667	0.9	0.591	0.76	9	10	5	1	0.643	0.909
74	Combination 67	C1Q-CLEC3B-ECM1-IGFBP3	0.74	0.733	0.9	0.617	0.8	9	11	4	1	0.692	0.917
75	Combination 68	C1Q-CLEC3B-ECM1-IP10	0.773	0.8	0.8	0.49	0.8	8	12	3	2	0.727	0.857
76	Combination 69	C1Q-CLEC3B-ECM1-SELL	0.647	0.4	1	0.71	0.64	10	6	9	0	0.526	1
77	Combination 70	C1Q-CLEC3B-IGFBP3-IP10	0.707	0.733	0.8	0.557	0.76	8	11	4	2	0.667	0.846
78	Combination 71	C1Q-CLEC3B-IGFBP3-SELL	0.72	0.733	0.8	0.589	0.76	8	11	4	2	0.667	0.846
79	Combination 72	C1Q-CLEC3B-IP10-SELL	0.68	0.533	0.9	0.584	0.68	9	8	7	1	0.562	0.889
80	Combination 73	C1Q-ECM1-IGFBP3-IP10	0.787	0.667	0.9	0.603	0.76	9	10	5	1	0.643	0.909
81	Combination 74	C1Q-ECM1-IGFBP3-SELL	0.733	0.667	0.9	0.619	0.76	9	10	5	1	0.643	0.909
82	Combination 75	C1Q-ECM1-IP10-SELL	0.78	0.8	0.8	0.491	0.8	8	12	3	2	0.727	0.857
83	Combination 76	C1Q-IGFBP3-IP10-SELL	0.713	0.733	0.9	0.591	0.8	9	11	4	1	0.692	0.917
84	Combination 77	CD14-CLEC3B-ECM1-IGFBP3	0.707	0.8	0.7	0.529	0.76	7	12	3	3	0.7	0.8
85	Combination 78	CD14-CLEC3B-ECM1-IP10	0.76	0.933	0.7	0.45	0.84	7	14	1	3	0.875	0.824
86	Combination 79	CD14-CLEC3B-ECM1-SELL	0.747	0.933	0.6	0.473	0.8	6	14	1	4	0.857	0.778
87	Combination 80	CD14-CLEC3B-IGFBP3-IP10	0.713	0.733	0.8	0.517	0.76	8	11	4	2	0.667	0.846
88	Combination 81	CD14-CLEC3B-IGFBP3-SELL	0.68	0.867	0.5	0.451	0.72	5	13	2	5	0.714	0.722
89	Combination 82	CD14-CLEC3B-IP10-SELL	0.74	0.867	0.7	0.471	0.8	7	13	2	3	0.778	0.812
90	Combination 83	CD14-ECM1-IGFBP3-IP10	0.673	0.6	0.9	0.673	0.72	9	9	6	1	0.6	0.9
91	Combination 84	CD14-ECM1-IGFBP3-SELL	0.66	0.8	0.6	0.488	0.72	6	12	3	4	0.667	0.75
92	Combination 85	CD14-ECM1-IP10-SELL	0.733	0.733	0.8	0.528	0.76	8	11	4	2	0.667	0.846
93	Combination 86	CD14-IGFBP3-IP10-SELL	0.687	0.733	0.8	0.545	0.76	8	11	4	2	0.667	0.846
94	Combination 87	CLEC3B-ECM1-IGFBP3-IP10	0.72	0.867	0.6	0.475	0.76	6	13	2	4	0.75	0.765
95	Combination 88	CLEC3B-ECM1-IGFBP3-SELL	0.72	0.867	0.6	0.467	0.76	6	13	2	4	0.75	0.765
96	Combination 89	CLEC3B-ECM1-IP10-SELL	0.76	0.867	0.6	0.46	0.76	6	13	2	4	0.75	0.765
97	Combination 90	CLEC3B-IGFBP3-IP10-SELL	0.707	0.867	0.6	0.465	0.76	6	13	2	4	0.75	0.765
98	Combination 91	ECM1-IGFBP3-IP10-SELL	0.7	0.8	0.7	0.485	0.76	7	12	3	3	0.7	0.8
99	Combination 92	C1Q-CD14-CLEC3B-ECM1-IGFBP3	0.76	0.733	0.9	0.578	0.8	9	11	4	1	0.692	0.917
100	Combination 93	C1Q-CD14-CLEC3B-ECM1-IP10	0.78	0.667	0.8	0.591	0.72	8	10	5	2	0.615	0.833
101	Combination 94	C1Q-CD14-CLEC3B-ECM1-SELL	0.753	0.8	0.7	0.518	0.76	7	12	3	3	0.7	0.8
102	Combination 95	C1Q-CD14-CLEC3B-IGFBP3-IP10	0.8	0.8	0.8	0.481	0.8	8	12	3	2	0.727	0.857
103	Combination 96	C1Q-CD14-CLEC3B-IGFBP3-SELL	0.787	0.667	0.9	0.609	0.76	9	10	5	1	0.643	0.909
104	Combination 97	C1Q-CD14-CLEC3B-IP10-SELL	0.78	0.6	0.9	0.64	0.72	9	9	6	1	0.6	0.9
105	Combination 98	C1Q-CD14-ECM1-IGFBP3-IP10	0.787	0.733	0.9	0.571	0.8	9	11	4	1	0.692	0.917
106	Combination 99	C1Q-CD14-ECM1-IGFBP3-SELL	0.747	0.733	0.8	0.546	0.76	8	11	4	2	0.667	0.846
107	Combination 100	C1Q-CD14-ECM1-IP10-SELL	0.8	0.667	0.9	0.603	0.76	9	10	5	1	0.643	0.909
108	Combination 101	C1Q-CD14-IGFBP3-IP10-SELL	0.793	0.733	0.9	0.553	0.8	9	11	4	1	0.692	0.917
109	Combination 102	C1Q-CLEC3B-ECM1-IGFBP3-IP10	0.787	0.733	0.9	0.591	0.8	9	11	4	1	0.692	0.917
110	Combination 103	C1Q-CLEC3B-ECM1-IGFBP3-SELL	0.72	0.733	0.8	0.589	0.76	8	11	4	2	0.667	0.846
111	Combination 104	C1Q-CLEC3B-ECM1-IP10-SELL	0.76	0.8	0.8	0.489	0.8	8	12	3	2	0.727	0.857
112	Combination 105	C1Q-CLEC3B-IGFBP3-IP10-SELL	0.72	0.733	0.8	0.548	0.76	8	11	4	2	0.667	0.846
113	Combination 106	C1Q-ECM1-IGFBP3-IP10-SELL	0.8	0.667	0.9	0.616	0.76	9	10	5	1	0.643	0.909
114	Combination 107	CD14-CLEC3B-ECM1-IGFBP3-IP10	0.747	0.8	0.8	0.5	0.8	8	12	3	2	0.727	0.857
115	Combination 108	CD14-CLEC3B-ECM1-IGFBP3-SELL	0.733	0.867	0.6	0.498	0.76	6	13	2	4	0.75	0.765
116	Combination 109	CD14-CLEC3B-ECM1-IP10-SELL	0.747	0.933	0.6	0.448	0.8	6	14	1	4	0.857	0.778
117	Combination 110	CD14-CLEC3B-IGFBP3-IP10-SELL	0.713	0.733	0.8	0.523	0.76	8	11	4	2	0.667	0.846
118	Combination 111	CD14-ECM1-IGFBP3-IP10-SELL	0.687	0.733	0.8	0.539	0.76	8	11	4	2	0.667	0.846
119	Combination 112	CLEC3B-ECM1-IGFBP3-IP10-SELL	0.707	0.867	0.6	0.471	0.76	6	13	2	4	0.75	0.765
120	Combination 113	C1Q-CD14-CLEC3B-ECM1-IGFBP3-IP10	0.793	0.733	0.9	0.576	0.8	9	11	4	1	0.692	0.917
121	Combination 114	C1Q-CD14-CLEC3B-ECM1-IGFBP3-SELL	0.787	0.733	0.9	0.597	0.8	9	11	4	1	0.692	0.917
122	Combination 115	C1Q-CD14-CLEC3B-ECM1-IP10-SELL	0.78	0.667	0.8	0.594	0.72	8	10	5	2	0.615	0.833
123	Combination 116	C1Q-CD14-CLEC3B-IGFBP3-IP10-SELL	0.8	0.8	0.8	0.482	0.8	8	12	3	2	0.727	0.857
124	Combination 117	C1Q-CD14-ECM1-IGFBP3-IP10-SELL	0.787	0.733	0.9	0.571	0.8	9	11	4	1	0.692	0.917
125	Combination 118	C1Q-CLEC3B-ECM1-IGFBP3-IP10-SELL	0.787	0.733	0.9	0.593	0.8	9	11	4	1	0.692	0.917
126	Combination 119	CD14-CLEC3B-ECM1-IGFBP3-IP10-SELL	0.747	0.733	0.8	0.547	0.76	8	11	4	2	0.667	0.846
127	Combination 120	C1Q-CD14-CLEC3B-ECM1-IGFBP3-IP10-SELL	0.78	0.733	0.9	0.58	0.8	9	11	4	1	0.692	0.917

## Sheet: Supplementary table 8
Supplementary table 8: Performance of biomarker combinations to distinguish low-grade and negative smear positive
		Markers	AUC	SE	SP	CutOff	ACC	TN	TP	FN	FP	NPV	PPV
1	CLEC3B	CLEC3B	0.49	0.5	0.7	0.498	0.6	7	5	5	3	0.583	0.625
2	ECM1	ECM1	0.62	0.7	0.6	0.453	0.65	6	7	3	4	0.667	0.636
3	SELL	SELL	0.57	0.6	0.7	0.552	0.65	7	6	4	3	0.636	0.667
4	IGFBP3	IGFBP3	0.61	0.4	1	0.559	0.7	10	4	6	0	0.625	1
5	IP10	IP10	0.61	0.6	0.9	0.46	0.75	9	6	4	1	0.692	0.857
6	CD14	CD14	0.52	0.6	0.6	0.494	0.6	6	6	4	4	0.6	0.6
7	C1Q	C1Q	0.62	0.6	0.8	0.51	0.7	8	6	4	2	0.667	0.75
8	Combination 1	C1Q-CD14	0.65	0.5	1	0.528	0.75	10	5	5	0	0.667	1
9	Combination 2	C1Q-CLEC3B	0.48	0.5	0.7	0.489	0.6	7	5	5	3	0.583	0.625
10	Combination 3	C1Q-ECM1	0.72	0.7	0.8	0.513	0.75	8	7	3	2	0.727	0.778
11	Combination 4	C1Q-IGFBP3	0.42	0.5	0.6	0.493	0.55	6	5	5	4	0.545	0.556
12	Combination 5	C1Q-IP10	0.7	0.8	0.6	0.5	0.7	6	8	2	4	0.75	0.667
13	Combination 6	C1Q-SELL	0.62	0.9	0.4	0.503	0.65	4	9	1	6	0.8	0.6
14	Combination 7	CD14-CLEC3B	0.63	0.6	0.9	0.469	0.75	9	6	4	1	0.692	0.857
15	Combination 8	CD14-ECM1	0.44	0.6	0.5	0.465	0.55	5	6	4	5	0.556	0.545
16	Combination 9	CD14-IGFBP3	0.68	0.6	0.8	0.572	0.7	8	6	4	2	0.667	0.75
17	Combination 10	CD14-IP10	0.62	0.4	0.9	0.514	0.65	9	4	6	1	0.6	0.8
18	Combination 11	CD14-SELL	0.67	0.9	0.5	0.428	0.7	5	9	1	5	0.833	0.643
19	Combination 12	CLEC3B-ECM1	0.7	0.7	0.8	0.481	0.75	8	7	3	2	0.727	0.778
20	Combination 13	CLEC3B-IGFBP3	0.49	0.6	0.6	0.496	0.6	6	6	4	4	0.6	0.6
21	Combination 14	CLEC3B-IP10	0.61	0.7	0.6	0.451	0.65	6	7	3	4	0.667	0.636
22	Combination 15	CLEC3B-SELL	0.44	0.5	0.6	0.522	0.55	6	5	5	4	0.545	0.556
23	Combination 16	ECM1-IGFBP3	0.65	0.6	0.8	0.525	0.7	8	6	4	2	0.667	0.75
24	Combination 17	ECM1-IP10	0.62	0.3	1	0.61	0.65	10	3	7	0	0.588	1
25	Combination 18	ECM1-SELL	0.74	0.8	0.7	0.5	0.75	7	8	2	3	0.778	0.727
26	Combination 19	IGFBP3-IP10	0.69	0.5	0.9	0.597	0.7	9	5	5	1	0.643	0.833
27	Combination 20	IGFBP3-SELL	0.52	0.7	0.6	0.546	0.65	6	7	3	4	0.667	0.636
28	Combination 21	IP10-SELL	0.66	0.9	0.5	0.494	0.7	5	9	1	5	0.833	0.643
29	Combination 22	C1Q-CD14-CLEC3B	0.72	0.5	1	0.7	0.75	10	5	5	0	0.667	1
30	Combination 23	C1Q-CD14-ECM1	0.72	0.5	1	0.705	0.75	10	5	5	0	0.667	1
31	Combination 24	C1Q-CD14-IGFBP3	0.68	0.6	0.8	0.571	0.7	8	6	4	2	0.667	0.75
32	Combination 25	C1Q-CD14-IP10	0.68	0.8	0.6	0.5	0.7	6	8	2	4	0.75	0.667
33	Combination 26	C1Q-CD14-SELL	0.67	0.9	0.5	0.429	0.7	5	9	1	5	0.833	0.643
34	Combination 27	C1Q-CLEC3B-ECM1	0.66	0.5	0.9	0.55	0.7	9	5	5	1	0.643	0.833
35	Combination 28	C1Q-CLEC3B-IGFBP3	0.48	0.5	0.7	0.489	0.6	7	5	5	3	0.583	0.625
36	Combination 29	C1Q-CLEC3B-IP10	0.7	0.6	0.8	0.496	0.7	8	6	4	2	0.667	0.75
37	Combination 30	C1Q-CLEC3B-SELL	0.59	0.7	0.6	0.509	0.65	6	7	3	4	0.667	0.636
38	Combination 31	C1Q-ECM1-IGFBP3	0.69	0.9	0.6	0.457	0.75	6	9	1	4	0.857	0.692
39	Combination 32	C1Q-ECM1-IP10	0.75	0.7	0.8	0.504	0.75	8	7	3	2	0.727	0.778
40	Combination 33	C1Q-ECM1-SELL	0.72	0.7	0.8	0.513	0.75	8	7	3	2	0.727	0.778
41	Combination 34	C1Q-IGFBP3-IP10	0.71	0.9	0.5	0.357	0.7	5	9	1	5	0.833	0.643
42	Combination 35	C1Q-IGFBP3-SELL	0.6	0.8	0.5	0.496	0.65	5	8	2	5	0.714	0.615
43	Combination 36	C1Q-IP10-SELL	0.64	0.9	0.5	0.49	0.7	5	9	1	5	0.833	0.643
44	Combination 37	CD14-CLEC3B-ECM1	0.67	0.6	0.8	0.488	0.7	8	6	4	2	0.667	0.75
45	Combination 38	CD14-CLEC3B-IGFBP3	0.69	0.7	0.7	0.513	0.7	7	7	3	3	0.7	0.7
46	Combination 39	CD14-CLEC3B-IP10	0.64	0.7	0.6	0.437	0.65	6	7	3	4	0.667	0.636
47	Combination 40	CD14-CLEC3B-SELL	0.69	0.6	0.9	0.545	0.75	9	6	4	1	0.692	0.857
48	Combination 41	CD14-ECM1-IGFBP3	0.69	0.7	0.7	0.536	0.7	7	7	3	3	0.7	0.7
49	Combination 42	CD14-ECM1-IP10	0.57	0.7	0.6	0.459	0.65	6	7	3	4	0.667	0.636
50	Combination 43	CD14-ECM1-SELL	0.72	0.6	0.9	0.547	0.75	9	6	4	1	0.692	0.857
51	Combination 44	CD14-IGFBP3-IP10	0.74	0.5	1	0.677	0.75	10	5	5	0	0.667	1
52	Combination 45	CD14-IGFBP3-SELL	0.68	0.5	0.9	0.629	0.7	9	5	5	1	0.643	0.833
53	Combination 46	CD14-IP10-SELL	0.63	0.9	0.4	0.455	0.65	4	9	1	6	0.8	0.6
54	Combination 47	CLEC3B-ECM1-IGFBP3	0.68	0.6	0.9	0.525	0.75	9	6	4	1	0.692	0.857
55	Combination 48	CLEC3B-ECM1-IP10	0.61	0.7	0.6	0.451	0.65	6	7	3	4	0.667	0.636
56	Combination 49	CLEC3B-ECM1-SELL	0.73	0.8	0.7	0.497	0.75	7	8	2	3	0.778	0.727
57	Combination 50	CLEC3B-IGFBP3-IP10	0.68	1	0.3	0.311	0.65	3	10	0	7	1	0.588
58	Combination 51	CLEC3B-IGFBP3-SELL	0.6	0.5	0.8	0.536	0.65	8	5	5	2	0.615	0.714
59	Combination 52	CLEC3B-IP10-SELL	0.63	0.9	0.4	0.459	0.65	4	9	1	6	0.8	0.6
60	Combination 53	ECM1-IGFBP3-IP10	0.71	0.9	0.5	0.353	0.7	5	9	1	5	0.833	0.643
61	Combination 54	ECM1-IGFBP3-SELL	0.74	0.8	0.7	0.5	0.75	7	8	2	3	0.778	0.727
62	Combination 55	ECM1-IP10-SELL	0.67	0.9	0.5	0.468	0.7	5	9	1	5	0.833	0.643
63	Combination 56	IGFBP3-IP10-SELL	0.67	1	0.3	0.331	0.65	3	10	0	7	1	0.588
64	Combination 57	C1Q-CD14-CLEC3B-ECM1	0.71	0.5	1	0.725	0.75	10	5	5	0	0.667	1
65	Combination 58	C1Q-CD14-CLEC3B-IGFBP3	0.68	0.5	1	0.706	0.75	10	5	5	0	0.667	1
66	Combination 59	C1Q-CD14-CLEC3B-IP10	0.72	0.6	0.9	0.528	0.75	9	6	4	1	0.692	0.857
67	Combination 60	C1Q-CD14-CLEC3B-SELL	0.7	0.5	0.9	0.639	0.7	9	5	5	1	0.643	0.833
68	Combination 61	C1Q-CD14-ECM1-IGFBP3	0.75	0.6	0.9	0.566	0.75	9	6	4	1	0.692	0.857
69	Combination 62	C1Q-CD14-ECM1-IP10	0.78	0.6	0.9	0.568	0.75	9	6	4	1	0.692	0.857
70	Combination 63	C1Q-CD14-ECM1-SELL	0.72	0.5	1	0.705	0.75	10	5	5	0	0.667	1
71	Combination 64	C1Q-CD14-IGFBP3-IP10	0.74	0.5	1	0.678	0.75	10	5	5	0	0.667	1
72	Combination 65	C1Q-CD14-IGFBP3-SELL	0.68	0.5	0.9	0.631	0.7	9	5	5	1	0.643	0.833
73	Combination 66	C1Q-CD14-IP10-SELL	0.63	0.9	0.4	0.459	0.65	4	9	1	6	0.8	0.6
74	Combination 67	C1Q-CLEC3B-ECM1-IGFBP3	0.66	0.9	0.4	0.422	0.65	4	9	1	6	0.8	0.6
75	Combination 68	C1Q-CLEC3B-ECM1-IP10	0.75	1	0.5	0.317	0.75	5	10	0	5	1	0.667
76	Combination 69	C1Q-CLEC3B-ECM1-SELL	0.69	0.6	0.8	0.535	0.7	8	6	4	2	0.667	0.75
77	Combination 70	C1Q-CLEC3B-IGFBP3-IP10	0.68	1	0.3	0.309	0.65	3	10	0	7	1	0.588
78	Combination 71	C1Q-CLEC3B-IGFBP3-SELL	0.57	0.7	0.6	0.507	0.65	6	7	3	4	0.667	0.636
79	Combination 72	C1Q-CLEC3B-IP10-SELL	0.68	0.9	0.5	0.47	0.7	5	9	1	5	0.833	0.643
80	Combination 73	C1Q-ECM1-IGFBP3-IP10	0.75	0.9	0.5	0.424	0.7	5	9	1	5	0.833	0.643
81	Combination 74	C1Q-ECM1-IGFBP3-SELL	0.69	0.9	0.6	0.456	0.75	6	9	1	4	0.857	0.692
82	Combination 75	C1Q-ECM1-IP10-SELL	0.77	0.8	0.7	0.476	0.75	7	8	2	3	0.778	0.727
83	Combination 76	C1Q-IGFBP3-IP10-SELL	0.68	0.5	0.9	0.584	0.7	9	5	5	1	0.643	0.833
84	Combination 77	CD14-CLEC3B-ECM1-IGFBP3	0.67	0.5	0.9	0.582	0.7	9	5	5	1	0.643	0.833
85	Combination 78	CD14-CLEC3B-ECM1-IP10	0.64	1	0.3	0.353	0.65	3	10	0	7	1	0.588
86	Combination 79	CD14-CLEC3B-ECM1-SELL	0.71	0.6	0.9	0.559	0.75	9	6	4	1	0.692	0.857
87	Combination 80	CD14-CLEC3B-IGFBP3-IP10	0.73	0.6	0.9	0.584	0.75	9	6	4	1	0.692	0.857
88	Combination 81	CD14-CLEC3B-IGFBP3-SELL	0.7	0.6	0.9	0.585	0.75	9	6	4	1	0.692	0.857
89	Combination 82	CD14-CLEC3B-IP10-SELL	0.68	0.5	0.9	0.564	0.7	9	5	5	1	0.643	0.833
90	Combination 83	CD14-ECM1-IGFBP3-IP10	0.73	0.5	1	0.648	0.75	10	5	5	0	0.667	1
91	Combination 84	CD14-ECM1-IGFBP3-SELL	0.73	0.7	0.8	0.537	0.75	8	7	3	2	0.727	0.778
92	Combination 85	CD14-ECM1-IP10-SELL	0.69	0.7	0.7	0.485	0.7	7	7	3	3	0.7	0.7
93	Combination 86	CD14-IGFBP3-IP10-SELL	0.82	0.7	1	0.634	0.85	10	7	3	0	0.769	1
94	Combination 87	CLEC3B-ECM1-IGFBP3-IP10	0.71	0.9	0.5	0.351	0.7	5	9	1	5	0.833	0.643
95	Combination 88	CLEC3B-ECM1-IGFBP3-SELL	0.69	0.9	0.5	0.481	0.7	5	9	1	5	0.833	0.643
96	Combination 89	CLEC3B-ECM1-IP10-SELL	0.67	0.9	0.4	0.458	0.65	4	9	1	6	0.8	0.6
97	Combination 90	CLEC3B-IGFBP3-IP10-SELL	0.68	1	0.3	0.353	0.65	3	10	0	7	1	0.588
98	Combination 91	ECM1-IGFBP3-IP10-SELL	0.71	0.6	0.9	0.553	0.75	9	6	4	1	0.692	0.857
99	Combination 92	C1Q-CD14-CLEC3B-ECM1-IGFBP3	0.75	0.6	0.9	0.556	0.75	9	6	4	1	0.692	0.857
100	Combination 93	C1Q-CD14-CLEC3B-ECM1-IP10	0.82	0.6	1	0.666	0.8	10	6	4	0	0.714	1
101	Combination 94	C1Q-CD14-CLEC3B-ECM1-SELL	0.71	0.5	1	0.723	0.75	10	5	5	0	0.667	1
102	Combination 95	C1Q-CD14-CLEC3B-IGFBP3-IP10	0.74	0.5	1	0.688	0.75	10	5	5	0	0.667	1
103	Combination 96	C1Q-CD14-CLEC3B-IGFBP3-SELL	0.7	0.5	0.9	0.619	0.7	9	5	5	1	0.643	0.833
104	Combination 97	C1Q-CD14-CLEC3B-IP10-SELL	0.69	0.5	1	0.651	0.75	10	5	5	0	0.667	1
105	Combination 98	C1Q-CD14-ECM1-IGFBP3-IP10	0.79	0.6	0.9	0.55	0.75	9	6	4	1	0.692	0.857
106	Combination 99	C1Q-CD14-ECM1-IGFBP3-SELL	0.75	0.6	0.9	0.566	0.75	9	6	4	1	0.692	0.857
107	Combination 100	C1Q-CD14-ECM1-IP10-SELL	0.79	0.6	0.9	0.563	0.75	9	6	4	1	0.692	0.857
108	Combination 101	C1Q-CD14-IGFBP3-IP10-SELL	0.82	0.7	1	0.636	0.85	10	7	3	0	0.769	1
109	Combination 102	C1Q-CLEC3B-ECM1-IGFBP3-IP10	0.75	1	0.4	0.279	0.7	4	10	0	6	1	0.625
110	Combination 103	C1Q-CLEC3B-ECM1-IGFBP3-SELL	0.68	0.9	0.4	0.424	0.65	4	9	1	6	0.8	0.6
111	Combination 104	C1Q-CLEC3B-ECM1-IP10-SELL	0.79	0.6	1	0.652	0.8	10	6	4	0	0.714	1
112	Combination 105	C1Q-CLEC3B-IGFBP3-IP10-SELL	0.69	0.5	0.9	0.57	0.7	9	5	5	1	0.643	0.833
113	Combination 106	C1Q-ECM1-IGFBP3-IP10-SELL	0.75	0.9	0.5	0.431	0.7	5	9	1	5	0.833	0.643
114	Combination 107	CD14-CLEC3B-ECM1-IGFBP3-IP10	0.73	0.5	1	0.643	0.75	10	5	5	0	0.667	1
115	Combination 108	CD14-CLEC3B-ECM1-IGFBP3-SELL	0.7	0.6	0.9	0.587	0.75	9	6	4	1	0.692	0.857
116	Combination 109	CD14-CLEC3B-ECM1-IP10-SELL	0.67	0.5	0.9	0.602	0.7	9	5	5	1	0.643	0.833
117	Combination 110	CD14-CLEC3B-IGFBP3-IP10-SELL	0.8	0.7	0.9	0.588	0.8	9	7	3	1	0.75	0.875
118	Combination 111	CD14-ECM1-IGFBP3-IP10-SELL	0.8	0.7	0.9	0.579	0.8	9	7	3	1	0.75	0.875
119	Combination 112	CLEC3B-ECM1-IGFBP3-IP10-SELL	0.73	0.5	1	0.624	0.75	10	5	5	0	0.667	1
120	Combination 113	C1Q-CD14-CLEC3B-ECM1-IGFBP3-IP10	0.84	0.7	0.9	0.553	0.8	9	7	3	1	0.75	0.875
121	Combination 114	C1Q-CD14-CLEC3B-ECM1-IGFBP3-SELL	0.75	0.6	0.9	0.557	0.75	9	6	4	1	0.692	0.857
122	Combination 115	C1Q-CD14-CLEC3B-ECM1-IP10-SELL	0.85	0.8	0.8	0.562	0.8	8	8	2	2	0.8	0.8
123	Combination 116	C1Q-CD14-CLEC3B-IGFBP3-IP10-SELL	0.72	0.5	1	0.67	0.75	10	5	5	0	0.667	1
124	Combination 117	C1Q-CD14-ECM1-IGFBP3-IP10-SELL	0.79	0.5	1	0.718	0.75	10	5	5	0	0.667	1
125	Combination 118	C1Q-CLEC3B-ECM1-IGFBP3-IP10-SELL	0.79	0.6	0.9	0.585	0.75	9	6	4	1	0.692	0.857
126	Combination 119	CD14-CLEC3B-ECM1-IGFBP3-IP10-SELL	0.79	0.6	1	0.632	0.8	10	6	4	0	0.714	1
127	Combination 120	C1Q-CD14-CLEC3B-ECM1-IGFBP3-IP10-SELL	0.86	0.8	0.9	0.589	0.85	9	8	2	1	0.818	0.889
